# Supplementary material for: Disruption of the pleiotropic gene scoC causes transcriptomic and phenotypical changes in Bacillus pumilus BA06
Source: BMC Genomics. 2019 Apr 30;20:327. doi: 10.1186/s12864-019-5671-8 (PMC6492404; doi:10.1186/s12864-019-5671-8)
Supplement: Supplementary file 3 — Table S1. The relative expression levels and the fold-change of all the genes in scoC mutant (BA06-∆scoC) and the wt (BA06) strains of B. pumilus across three time points. (XLSX 2020 kb) [file 12864_2019_5671_MOESM3_ESM.xlsx]

## Sheet: ∆ScoC VS BA06 at 12h
Gene ID	Gene Name	KEGG annotation	Nr annotation	Uniport annotation	Start	End	Strand	BA06		∆ScoC		∆ScoC VS BA06 at 12 h
								FPKM	TPM	FPKM	TPM	logFC	logCPM	P Value	FDR
cds0001	csfB	#N/A	sigma factor G inhibitor Gin	CsfB (Sigma factor G inhibitor Gin)	3374	3565	+	8.47328	7.03703	19.7291	16.0949	2.14472	1.91859	1.85846e-11	6.70124e-11		Note: The differnentially expressed gene (DEG) is defined as |log(FC=2,5)| > 1.3219 and FDR < 0.01. The up-regulated DEGs are highlighted in red background; The dwon-regulated DEGs are highlighted in green bakgroud. In additon, the FDR less than 0.01 is also highlighted in yellow backround.
cds0002	hypothetical protein	#N/A	5-bromo-4-chloroindolyl phosphate hydrolase	Protein xpaC	3694	4308	+	104.731	86.979	658.621	537.299	2.79812	7.86784	0.0072234	0.0115302
cds0003	TelA-like protein	#N/A	toxic anion resistance protein TelA	Uncharacterized conserved protein YaaN involved in tellurite resistance	4330	5394	+	72.6188	60.3097	229.827	187.492	1.73686	7.24168	2.62851e-33	3.09451e-32
cds0004	speA_1	#N/A	aminotransferase class V-fold PLP-dependent enzyme	Uncharacterized protein	5472	6878	+	24.9097	20.6874	35.5938	29.0372	0.372513	5.2399	0.0242703	0.035986
cds0005	tmk	tmk, DTYMK; dTMP kinase	dTMP kinase	dTMP kinase	6875	7513	+	43.8058	36.3806	220.403	179.803	2.65384	6.10147	2.14517e-46	3.83052e-45
cds0006	hypothetical protein	#N/A	hypothetical protein	YaaQ	7593	7922	+	286.963	238.322	65.3706	53.3289	-1.89583	5.00247	1.38784e-08	3.95073e-08
cds0007	hypothetical protein	uncharacterized protein	DUF327 domain-containing protein	DUF327 domain-containing protein	7935	8375	+	733.047	608.794	1997.57	1629.6	1.86621	8.91933	1.08842e-09	3.42494e-09
cds0008	dnaX_1	holB; DNA polymerase III subunit delta'	DNA polymerase III subunit delta'	DNA polymerase III subunit delta (EC 2.7.7.7)	8387	9376	+	185.491	154.049	224.965	183.525	0.477265	7.20651	0.0154737	0.0235898
cds0009	hypothetical protein	#N/A	stage 0 sporulation protein	Stage 0 sporulation protein	9379	10206	+	345.257	286.735	181.963	148.444	-0.673789	7.47663	0.000395938	0.000749993
cds0010	yabA	#N/A	DNA replication initiation control protein YabA	Initiation-control protein YabA	10221	10574	+	205.554	170.712	51.495	42.0094	-1.82017	4.93501	5.52822e-07	1.37634e-06
cds0011	yfiC	#N/A	tRNA1(Val) (adenine(37)-N6)-methyltransferase	tRNA1(Val) (Adenine(37)-N6)-methyltransferase	10630	11373	+	19.0602	15.8294	50.4442	41.1521	1.89573	4.36589	1.28897e-23	9.52563e-23
cds0012	hypothetical protein	putative endonuclease	hypothetical protein	Putative endonuclease	11360	11659	+	22.9974	19.0993	82.8026	67.5499	2.38966	3.12516	0.0104169	0.0162933
cds0013	rsmI	rsmI; 16S rRNA (cytidine1402-2'-O)-methyltransferase	16S rRNA (cytidine(1402)-2'-O)-methyltransferase	16S rRNA (Cytidine(1402)-2'-O)-methyltransferase	11634	12515	+	77.5137	64.3749	264.053	215.413	2.19295	7.0919	1.16705e-43	1.90193e-42
cds0014	abrB	abrB; transcriptional pleiotropic regulator of transition state genes	AbrB/MazE/SpoVT family DNA-binding domain-containing protein	AbrB/MazE/SpoVT family DNA-binding domain-containing protein (Transition state regulator Abh)	12560	12844	-	1148.49	953.816	1076.62	878.298	0.166065	8.19869	0.265918	0.321792
cds0015	metG	MARS, metG; methionyl-tRNA synthetase	methionine--tRNA ligase	Methionine--tRNA ligase (EC 6.1.1.10) (Methionyl-tRNA synthetase) (MetRS)	13370	15370	+	145.107	120.511	149.946	122.325	0.287367	8.22749	0.058889	0.0820358
cds0016	dtd3	tatD; TatD DNase family protein	YchF/TatD family DNA exonuclease	Hydrolase TatD (YchF/TatD family DNA exonuclease)	15452	16219	+	204.242	169.622	176.683	144.137	-0.0438548	7.31973	0.778606	0.817143
cds0017	yocH_1	#N/A	DUF348 domain-containing protein	Uncharacterized protein	16464	17666	+	643.695	534.586	339.699	277.124	-0.737133	9.19714	2.06691e-06	4.91006e-06
cds0018	rnmV_1	rnmV; ribonuclease M5	ribonuclease M5	Ribonuclease M5 (EC 3.1.26.8) (RNase M5) (Ribosomal RNA terminal maturase M5)	17827	18387	+	24.0635	19.9847	0.205939	0.168004	0.0970356	3.98247	0.72168	0.765362
cds0019	rsmA	ksgA; 16S rRNA (adenine1518-N6/adenine1519-N6)-dimethyltransferase	16S rRNA (adenine(1518)-N(6)/adenine(1519)-N(6))-dimethyltransferase RsmA	Ribosomal RNA small subunit methyltransferase A (EC 2.1.1.182) (16S rRNA (adenine(1518)-N(6)/adenine(1519)-N(6))-dimethyltransferase) (16S rRNA dimethyladenosine transferase) (16S rRNA dimethylase) (S-adenosylmethionine-6-N', N'-adenosyl(rRNA) dimethyltransferase)	18380	19258	+	62.1966	51.654	94.4917	77.0858	0.870613	6.15864	1.04751e-08	3.0211e-08
cds0020	yabG	yabG; spore coat assemly protein	sporulation peptidase YabG	Peptidase (Sporulation peptidase YabG)	19393	20277	+	58.2346	48.3637	125.316	102.232	1.39578	7.67753	3.81595e-17	2.00297e-16
cds0021	hypothetical protein	#N/A	hypothetical protein	Protein veg	20491	20748	+	533.731	443.262	1226.93	1000.92	1.46992	7.973	2.0718e-21	1.36366e-20
cds0022	hypothetical protein	sspF; small acid-soluble spore protein F (minor alpha/beta-type SASP)	Small, acid-soluble spore protein, alpha/beta type	Small, acid-soluble spore protein, alpha/beta type	20817	21095	+	26.8019	22.2589	97.1659	79.2674	2.94386	4.01773	2.27597e-43	3.62987e-42
cds0023	ispE	ispE; 4-diphosphocytidyl-2-C-methyl-D-erythritol kinase	4-(cytidine 5'-diphospho)-2-C-methyl-D-erythritol kinase	4-diphosphocytidyl-2-C-methyl-D-erythritol kinase (CMK) (EC 2.7.1.148) (4-(cytidine-5'-diphospho)-2-C-methyl-D-erythritol kinase)	21243	22112	+	43.7335	36.3205	37.9174	30.9328	0.083529	5.44799	0.642059	0.691733
cds0024	purR	purR; purine operon repressor	pur operon repressor	Purine operon repressor	22168	23001	+	132.027	109.648	176.147	143.7	0.700175	7.05895	0.00685472	0.010984
cds0025	yabJ_1	ridA, tdcF, RIDA; 2-iminobutanoate/2-iminopropanoate deaminase	RidA family protein	RidA family protein	23040	23417	+	238.537	198.105	134.116	109.411	-2.04762	5.49179	7.39165e-30	7.53706e-29
cds0026	spoVG	spoVG; stage V sporulation protein G	septation protein spoVG	Putative septation protein SpoVG (Stage V sporulation protein G)	23642	23938	+	5035.27	4181.78	3588.7	2927.64	-0.265779	10.1132	0.0841026	0.113311
cds0027	glmU	glmU; bifunctional UDP-N-acetylglucosamine pyrophosphorylase / Glucosamine-1-phosphate N-acetyltransferase	bifunctional UDP-N-acetylglucosamine diphosphorylase/glucosamine-1-phosphate N-acetyltransferase GlmU	Bifunctional protein GlmU [Includes: Glucosamine-1-phosphate N-acetyltransferase (EC 2.3.1.157); UDP-N-acetylglucosamine pyrophosphorylase (EC 2.7.7.23) (N-acetylglucosamine-1-phosphate uridyltransferase)]	24138	25508	+	232.217	192.855	318.786	260.064	0.694186	8.49253	1.58081e-06	3.80374e-06
cds0028	prs	PRPS, prsA; ribose-phosphate pyrophosphokinase	ribose-phosphate diphosphokinase	Ribose-phosphate pyrophosphokinase (RPPK) (EC 2.7.6.1) (5-phospho-D-ribosyl alpha-1-diphosphate) (Phosphoribosyl diphosphate synthase) (Phosphoribosyl pyrophosphate synthase) (P-Rib-PP synthase) (PRPP synthase) (PRPPase)	25531	26484	+	221.598	184.037	151.335	123.458	-0.292351	7.37585	0.0304606	0.0443021
cds0029	ctc	RP-L25, rplY; large subunit ribosomal protein L25	50S ribosomal protein L25	50S ribosomal protein L25 (General stress protein CTC)	26623	27249	+	7779.04	6460.47	2270.88	1852.57	-1.54351	11.4182	1.58643e-24	1.21572e-23
cds0030	pth	PTH1, pth, spoVC; peptidyl-tRNA hydrolase, PTH1 family	peptidyl-tRNA hydrolase	Peptidyl-tRNA hydrolase (PTH) (EC 3.1.1.29)	27390	27956	+	143.199	118.927	29.9447	24.4287	-1.25317	5.44689	1.54221e-12	6.04574e-12
cds0031	fin	#N/A	DUF2757 domain-containing protein	Conserved domain protein	28012	28242	+	172.816	143.523	112.731	91.9656	0.382263	4.71253	0.246154	0.300408
cds0032	mfd	mfd; transcription-repair coupling factor (superfamily II helicase)	transcription-repair coupling factor	Transcription-repair-coupling factor (TRCF) (EC 3.6.4.-)	28311	31844	+	93.2967	77.4826	78.3904	63.9504	0.00589311	8.34788	0.969683	0.976742
cds0033	spoVT	spoVT; AbrB family transcriptional regulator, stage V sporulation protein T	stage V sporulation protein T	Stage V sporulation protein T (Stage VI sporulation protein D)	31984	32520	+	98.8816	82.1208	78.5534	64.0834	-0.0526099	6.37737	0.769239	0.808904
cds0034	murJ_1	TC.PST; polysaccharide transporter, PST family	polysaccharide biosynthesis protein	Exporter	32722	34326	+	6.10666	5.07156	4.87629	3.97805	-0.355363	2.82293	0.10305	0.136765
cds0035	mazG	yabN; tetrapyrrole methylase family protein / MazG family protein	nucleoside triphosphate pyrophosphohydrolase	Nucleoside triphosphate pyrophosphohydrolase	34316	35800	+	33.7162	28.0012	104.174	84.9849	1.66819	6.41236	7.64526e-14	3.25338e-13
cds0036	hslR	#N/A	RNA-binding S4 domain-containing protein	Uncharacterized protein	35797	36057	+	115.175	95.6524	329.885	269.119	1.63263	4.93171	0.0603186	0.0838395
cds0037	yabP	#N/A	sporulation protein YabP	Spore coat protein (Sporulation protein YabP)	36132	36440	+	150.792	125.232	487.186	397.443	2.27107	6.76854	1.68346e-27	1.51755e-26
cds0038	yabQ	#N/A	spore cortex biosynthesis protein YabQ	Spore cortex biosynthesis protein	36437	37075	+	76.5907	63.6083	82.7822	67.5333	0.625639	5.75449	0.0185583	0.027916
cds0039	divIC	divIC, divA; cell division protein DivIC	septum formation initiator family protein	Cell division protein DIVIC	37094	37468	+	205.37	170.559	240.148	195.912	0.610436	6.75292	0.0174155	0.0263242
cds0040	yugI_1	S1 RNA binding domain protein	RNA-binding protein S1	S1 family RNA-binding protein	37551	37949	+	780.726	648.39	10297.6	8400.73	3.95414	10.9204	9.86609e-125	1.18775e-122
cds0041	spoIIE	spoIIE; stage II sporulation protein E	serine phosphatase	Serine phosphatase (EC 3.1.3.16)	38503	40986	+	47.9119	39.7907	230.552	188.083	2.6604	8.42522	3.17563e-74	1.42788e-72
cds0042	hypothetical protein	yfbK; Ca-activated chloride channel homolog	VWA domain-containing protein	Uncharacterized protein	41063	41797	+	352.407	292.673	937.71	764.978	1.70878	8.62568	3.66313e-12	1.4007e-11
cds0043	yabT	serine/threonine protein kinase, bacterial	serine/threonine protein kinase	Serine/threonine protein kinase	41778	42791	+	107.159	88.9953	170.167	138.822	0.69457	6.4723	1.01782e-05	2.28688e-05
cds0044	tilS	tilS, mesJ; tRNA(Ile)-lysidine synthase	tRNA(Ile)-lysidine synthetase	tRNA(Ile)-lysidine synthase (EC 6.3.4.19) (tRNA(Ile)-2-lysyl-cytidine synthase) (tRNA(Ile)-lysidine synthetase)	42888	44291	+	205.244	170.454	257.929	210.417	0.611299	8.28316	9.66145e-07	2.36591e-06
cds0045	hpt	hprT, hpt, HPRT1; hypoxanthine phosphoribosyltransferase	hypoxanthine phosphoribosyltransferase	Hypoxanthine phosphoribosyltransferase (EC 2.4.2.8)	44307	44846	+	178.949	148.617	164.524	134.218	0.322384	6.27809	0.0263053	0.0387264
cds0046	ftsH	ftsH, hflB; cell division protease FtsH	ATP-dependent metallopeptidase FtsH/Yme1/Tma family protein	Cell division protein FtsH	44942	46846	+	528.735	439.113	245.221	200.05	-0.86078	9.60001	1.66851e-08	4.71733e-08
cds0047	coaX	coaX; type III pantothenate kinase	type III pantothenate kinase (Pantothenic acid kinase)(PanK-III)	Type III pantothenate kinase (EC 2.7.1.33) (PanK-III) (Pantothenic acid kinase)	46998	47786	+	103.877	86.2698	119.516	97.5001	0.477957	6.52268	0.00105884	0.00191732
cds0048	hslO	hslO; molecular chaperone Hsp33	redox-regulated molecular chaperone Hsp33	33 kDa chaperonin (Heat shock protein 33 homolog) (HSP33)	47802	48677	+	67.8884	56.3811	53.5198	43.6611	-0.0811804	5.46684	0.605763	0.658715
cds0049	prsA2_1	#N/A	peptidyl-prolyl cis-trans isomerase	Peptidylprolyl isomerase (EC 5.2.1.8)	48724	49632	+	41.4488	34.4231	38.2739	31.2237	0.203119	5.32166	0.239333	0.292562
cds0050	cysK_1	cysK; cysteine synthase A	cysteine synthase A	Cysteine synthase A	49710	50633	+	435.562	361.733	142.939	116.609	-1.38707	8.10529	3.20193e-20	1.96217e-19
cds0051	pabB	pabB; para-aminobenzoate synthetase component I	anthranilate synthase component I family protein	Para-aminobenzoate synthetase component 1	50758	52176	+	76.4454	63.4877	228.563	186.461	1.9899	7.44488	1.66372e-40	2.38807e-39
cds0052	pabA	pabA; para-aminobenzoate synthetase component II	aminodeoxychorismate/anthranilate synthase component II	Anthranilate synthase component II (EC 4.1.3.27)	52190	52783	+	202.296	168.006	306.284	249.865	0.878446	6.68851	0.00013331	0.000264916
cds0053	pabC	pabC; 4-amino-4-deoxychorismate lyase	4-amino-4-deoxychorismate lyase	4-amino-4-deoxychorismate lyase	52780	53628	+	29.385	24.4042	99.6074	81.2591	2.01869	5.37565	6.12873e-19	3.50804e-18
cds0054	folP	folP; dihydropteroate synthase	dihydropteroate synthase	Dihydropteroate synthase (DHPS) (EC 2.5.1.15) (Dihydropteroate pyrophosphorylase)	53638	54495	+	44.2285	36.7317	77.4804	63.2081	0.942523	5.36888	6.88463e-09	2.01992e-08
cds0055	folB	folB; 7,8-dihydroneopterin aldolase/epimerase/oxygenase	dihydroneopterin aldolase	7,8-dihydroneopterin aldolase (EC 4.1.2.25)	54512	54850	+	82.8873	68.8377	139.71	113.974	0.597739	4.33549	0.550903	0.608275
cds0056	folK	folK; 2-amino-4-hydroxy-6-hydroxymethyldihydropteridine diphosphokinase	2-amino-4-hydroxy-6-hydroxymethyldihydropteridine diphosphokinase	2-amino-4-hydroxy-6-hydroxymethyldihydropteridine pyrophosphokinase	54847	55350	+	105.402	87.5357	103.261	84.2396	-1.13807	4.04186	0.126525	0.163558
cds0057	sinR_1	#N/A	XRE family transcriptional regulator	Transcriptional regulator	55302	55535	+	98.6891	81.961	173.024	141.152	1.09632	4.54545	0.423918	0.484473
cds0058	dus_1	#N/A	tRNA dihydrouridine synthase DusB	tRNA-dihydrouridine synthase (EC 1.3.1.-)	55528	56529	+	98.9827	82.2048	84.7866	69.1684	0.082908	6.3259	0.87852	0.902459
cds0059	lysS	KARS, lysS; lysyl-tRNA synthetase, class II	lysine--tRNA ligase	Lysine--tRNA ligase	56620	58119	+	248.507	206.385	225.562	184.012	0.0909068	8.33765	0.540101	0.597586
cds0060	ctsR	ctsR; transcriptional regulator of stress and heat shock response	transcriptional regulator	Transcriptional regulator	70078	70542	+	167.234	138.887	1160.93	947.081	2.98997	7.95746	6.12882e-98	4.31561e-96
cds0061	mcsA	mcsA; protein arginine kinase activator	hypothetical protein	Uncharacterized protein	70632	71114	+	304.139	252.587	405.775	331.029	0.679903	6.88628	0.00531213	0.00865337
cds0062	mcsB	mcsB; protein arginine kinase	protein arginine kinase	Protein arginine kinase	71119	72210	+	455.318	378.141	1629.4	1329.26	2.25006	9.84812	5.30345e-68	2.04046e-66
cds0063	clpC	clpC; ATP-dependent Clp protease ATP-binding subunit ClpC	ATP-dependent Clp protease ATP-binding subunit	Clp protease ClpX	72207	74642	+	1119.63	929.851	1668.16	1360.88	0.766854	11.5869	2.12533e-09	6.53893e-09
cds0064	radA	radA, sms; DNA repair protein RadA/Sms	DNA repair protein RadA	DNA repair protein RadA	74796	76115	+	246.882	205.035	748.097	610.293	2.00961	9.31243	4.10812e-54	9.64246e-53
cds0065	disA	disA; diadenylate cyclase	dna integrity scanning protein disa	DNA integrity scanning protein DisA (Cyclic di-AMP synthase) (c-di-AMP synthase) (Diadenylate cyclase) (EC 2.7.7.85)	76118	77197	+	147.871	122.806	374	305.107	1.80671	8.24499	1.4075e-29	1.40826e-28
cds0066	yacL	#N/A	protein domain-containing protein	Protein domain-containing protein	77327	78451	+	1872.54	1555.14	1101.99	898.997	-0.470452	10.5767	5.14661e-05	0.000106706
cds0067	ispD	ispD; 2-C-methyl-D-erythritol 4-phosphate cytidylyltransferase	2-C-methyl-D-erythritol 4-phosphate cytidylyltransferase	2-C-methyl-D-erythritol 4-phosphate cytidylyltransferase (EC 2.7.7.60) (4-diphosphocytidyl-2C-methyl-D-erythritol synthase) (MEP cytidylyltransferase) (MCT)	78465	79154	+	1949.22	1618.82	396.496	323.459	-2.18819	9.41847	3.50181e-66	1.28125e-64
cds0068	ispF	ispF; 2-C-methyl-D-erythritol 2,4-cyclodiphosphate synthase	2-C-methyl-D-erythritol 2,4-cyclodiphosphate synthase	2-C-methyl-D-erythritol 2,4-cyclodiphosphate synthase (MECDP-synthase) (MECPP-synthase) (MECPS) (EC 4.6.1.12)	79158	79634	+	126.589	105.132	217.338	177.303	1.17682	6.45951	1.18171e-06	2.87494e-06
cds0069	gltX	gltX; nondiscriminating glutamyl-tRNA synthetase	glutamate--tRNA ligase	Glutamate--tRNA ligase (EC 6.1.1.17) (Glutamyl-tRNA synthetase) (GluRS)	79729	81180	+	458.86	381.082	382.854	312.33	-0.221888	9.45092	0.130923	0.168426
cds0070	cysE_1	cysE; serine O-acetyltransferase	serine O-acetyltransferase	Serine acetyltransferase (EC 2.3.1.30)	81492	82145	+	48.2196	40.0462	91.1156	74.3316	0.721193	5.16717	0.0574917	0.080269
cds0071	cysS	CARS, cysS; cysteinyl-tRNA synthetase	cysteine--tRNA ligase	Cysteine--tRNA ligase (EC 6.1.1.16) (Cysteinyl-tRNA synthetase) (CysRS)	82142	83542	+	105.149	87.3256	154.3	125.877	0.866215	7.29559	1.36735e-10	4.58487e-10
cds0072	mrnC	ribonuclease III family protein	ribonuclease III	Mini-ribonuclease 3 (Mini-3) (Mini-RNase 3) (EC 3.1.26.-) (Mini-RNase III) (Mini-III)	83546	83977	+	201.757	167.558	294.115	239.937	0.984456	6.25154	0.0132802	0.0205055
cds0073	Putative TrmH family tRNA/rRNA methyltransferase	rlmB; 23S rRNA (guanosine2251-2'-O)-methyltransferase	23S rRNA (guanosine(2251)-2'-O)-methyltransferase RlmB	23S rRNA (Guanosine(2251)-2'-O)-methyltransferase RlmB	83961	84710	+	117.769	97.8065	158.802	129.55	0.845871	6.16561	0.0656825	0.0906871
cds0074	hypothetical protein	uncharacterized protein	ribosome-dependent mRNA decay endonuclease Rae1/YacP	Uncharacterized protein	84713	85225	+	150.439	124.939	360.37	293.988	1.78512	6.94863	8.06211e-32	8.98143e-31
cds0075	sigH	sigH; RNA polymerase sporulation-specific sigma factor	RNA polymerase sporulation sigma factor SigH	RNA polymerase factor sigma-70 (RNA polymerase sigma-H factor) (RNA polymerase sporulation sigma factor SigH) (EC 2.7.7.6)	85289	85945	+	1835.94	1524.74	2895.14	2361.84	0.728978	10.7831	9.49031e-07	2.32553e-06
cds0076	secE	secE; preprotein translocase subunit SecE	preprotein translocase subunit SecE	Protein translocase subunit SecE	86206	86382	+	436.023	362.116	444.299	362.456	0.755902	7.63184	2.47861e-06	5.85453e-06
cds0077	nusG	nusG; transcriptional antiterminator NusG	transcription termination/antitermination protein NusG	Transcription termination/antitermination protein NusG	86554	87087	+	393.901	327.134	235.323	191.975	-0.389183	7.9728	0.0145731	0.022363
cds0078	rplK	RP-L11, MRPL11, rplK; large subunit ribosomal protein L11	50S ribosomal protein L11	50S ribosomal protein L11	87259	87684	+	1585.96	1317.14	155.219	126.627	-3.03682	8.80231	4.98713e-102	3.8775e-100
cds0079	rplA	RP-L1, MRPL1, rplA; large subunit ribosomal protein L1	50S ribosomal protein L1	50S ribosomal protein L1	87784	88482	+	683.482	567.629	119.687	97.6402	-2.43112	8.21369	6.45898e-53	1.44341e-51
cds0080	rplJ	RP-L10, MRPL10, rplJ; large subunit ribosomal protein L10	50S ribosomal protein L10	50S ribosomal protein L10	88739	89239	+	2703.6	2245.33	1227.49	1001.38	-0.945673	10.4232	4.80259e-14	2.06489e-13
cds0081	rplL	RP-L7, MRPL12, rplL; large subunit ribosomal protein L7/L12	50s ribosomal protein l7 l12	50S ribosomal protein L7/L12	89282	89647	+	482.039	400.332	58.3386	47.5923	-3.12703	6.15314	3.47901e-41	5.07174e-40
cds0082	rlmG	rsmC; 16S rRNA (guanine1207-N2)-methyltransferase	class I SAM-dependent methyltransferase	16S rRNA methyltransferase	89744	90349	+	29.4823	24.4849	26.624	21.7197	0.145351	4.97989	0.444875	0.505718
cds0083	rpoB	rpoB; DNA-directed RNA polymerase subunit beta	DNA-directed RNA polymerase subunit beta	DNA-directed RNA polymerase subunit beta (RNAP subunit beta) (EC 2.7.7.6) (RNA polymerase subunit beta) (Transcriptase subunit beta)	90605	94186	+	1042.23	865.566	677.513	552.711	-0.2889	11.6166	0.0290168	0.0425002
cds0084	rpoC	rpoC; DNA-directed RNA polymerase subunit beta'	DNA-directed RNA polymerase subunit beta'	DNA-directed RNA polymerase subunit beta	94248	97847	+	1328.71	1103.49	532.401	434.329	-0.981868	11.6612	6.35792e-12	2.3871e-11
cds0085	rplGB	RP-L7A, rplGB; large subunit ribosomal protein L7A	50S ribosomal protein L7ae-like protein	Putative ribosomal protein L7Ae-like	97994	98242	+	891.573	740.448	4305.36	3512.29	2.75836	10.3729	2.26399e-77	1.12656e-75
cds0086	rpsL	RP-S12, MRPS12, rpsL; small subunit ribosomal protein S12	30S ribosomal protein S12	30S ribosomal protein S12	98356	98775	+	938.229	779.196	161.395	131.665	-2.43763	8.19154	3.77662e-60	1.15527e-58
cds0087	rpsG	RP-S7, MRPS7, rpsG; small subunit ribosomal protein S7	30S ribosomal protein S7	30S ribosomal protein S7	98897	99367	+	699.951	581.307	208.058	169.733	-1.48871	7.55915	1.74356e-06	4.17918e-06
cds0088	fusA	fusA, GFM, EFG; elongation factor G	elongation factor G	Elongation factor G	99422	101500	+	724.964	602.081	345.979	282.248	-0.817278	10.2356	9.35834e-10	2.96228e-09
cds0089	tuf	tuf, TUFM; elongation factor Tu	elongation factor Tu	Elongation factor Tu (EF-Tu)	101618	102808	+	1914.74	1590.19	860.594	702.068	-0.869524	10.6297	1.16858e-09	3.66174e-09
cds0090	menH_1	#N/A	alpha/beta hydrolase	Pimeloyl-ACP methyl ester carboxylesterase	102917	103876	+	8.82055	7.32544	16.7034	13.6266	0.89647	4.19172	1.54618e-05	3.40635e-05
cds0091	rpsJ	RP-S10, MRPS10, rpsJ; small subunit ribosomal protein S10	30S ribosomal protein S10	30S ribosomal protein S10	104095	104403	+	1962.74	1630.05	1815.96	1481.45	0.153748	9.72022	0.217876	0.268443
cds0092	rplC	RP-L3, MRPL3, rplC; large subunit ribosomal protein L3	50S ribosomal protein L3	50S ribosomal protein L3	104441	105070	+	2626.72	2181.48	1680.06	1370.58	-0.366844	10.7548	0.00371873	0.00622066
cds0093	rplD	RP-L4, MRPL4, rplD; large subunit ribosomal protein L4	50S ribosomal protein L4	50S ribosomal protein L4	105098	105721	+	0.116062	0.096389	0.115702	0.094389	-0.663705	7.96996	0.029858	0.0435443
cds0094	rplW	RP-L23, MRPL23, rplW; large subunit ribosomal protein L23	50S ribosomal protein L23	50S ribosomal protein L23	105721	106008	+	3627.53	3012.65	3610.2	2945.18	0.451345	10.2082	0.417284	0.477847
cds0095	rplB	RP-L2, MRPL2, rplB; large subunit ribosomal protein L2	50S ribosomal protein L2	50S ribosomal protein L2	106037	106870	+	1619.24	1344.77	386.997	315.71	-1.86532	9.48794	2.76135e-51	5.99148e-50
cds0096	rpsS	RP-S19, rpsS; small subunit ribosomal protein S19	30S ribosomal protein S19	30S ribosomal protein S19	106928	107206	+	1619.62	1345.09	2696.19	2199.54	1.37693	9.58417	4.57746e-07	1.1496e-06
cds0097	rplV	RP-L22, MRPL22, rplV; large subunit ribosomal protein L22	50S ribosomal protein L22	50S ribosomal protein L22	107224	107565	+	2055.36	1706.97	2338.32	1907.59	0.657603	9.73171	0.0258295	0.038086
cds0098	rpsC	RP-S3, rpsC; small subunit ribosomal protein S3	30S ribosomal protein S3	30S ribosomal protein S3	107569	108225	+	624.193	518.39	153.396	125.14	-1.65216	7.61238	5.73091e-12	2.1582e-11
cds0099	rplP	RP-L16, MRPL16, rplP; large subunit ribosomal protein L16	50s ribosomal protein l16	50S ribosomal protein L16	108227	108661	+	612.071	508.323	599.376	488.968	-0.991665	6.55425	0.0507396	0.0714297
cds0100	rpmC	RP-L29, rpmC; large subunit ribosomal protein L29	50S ribosomal protein L29	50S ribosomal protein L29	108651	108851	+	1144.97	950.892	2859.43	2332.71	2.2337	8.7126	0.0762929	0.103838
cds0101	rpsQ	RP-S17, MRPS17, rpsQ; small subunit ribosomal protein S17	30S ribosomal protein S17	30S ribosomal protein S17	108877	109140	+	1505.52	1250.33	2689.7	2194.24	1.4409	9.14909	0.0317224	0.0460116
cds0102	rplN	RP-L14, MRPL14, rplN; large subunit ribosomal protein L14	50S ribosomal protein L14	50S ribosomal protein L14	109180	109548	+	1875.98	1558	2132.67	1739.82	0.668886	9.63628	0.0625271	0.0867799
cds0103	rplX	RP-L24, MRPL24, rplX; large subunit ribosomal protein L24	50S ribosomal protein L24	50S ribosomal protein L24	109584	109895	+	1025.46	851.643	1062.24	866.568	0.89427	8.16993	0.017165	0.0259877
cds0104	rplE	RP-L5, MRPL5, rplE; large subunit ribosomal protein L5	50S ribosomal protein L5	50S ribosomal protein L5	109921	110460	+	931.372	773.502	361.738	295.104	-0.820166	7.84968	0.00762483	0.0121494
cds0105	rpsN1	RP-S14, MRPS14, rpsN; small subunit ribosomal protein S14	30S ribosomal protein S14 type Z	30S ribosomal protein S14 type Z	110483	110668	+	1680.32	1395.5	695.607	567.472	-0.568521	7.00026	0.566866	0.622768
cds0106	rpsH	RP-S8, rpsH; small subunit ribosomal protein S8	30S ribosomal protein S8	30S ribosomal protein S8	110700	111098	+	1018.35	845.732	637.033	519.688	-0.216522	8.31723	0.277516	0.334309
cds0107	rplF	RP-L6, MRPL6, rplF; large subunit ribosomal protein L6	50s ribosomal protein l6	50S ribosomal protein L6	111130	111666	+	528.456	438.881	314.238	256.354	-0.22276	7.3472	0.263052	0.318429
cds0108	rplR	RP-L18, MRPL18, rplR; large subunit ribosomal protein L18	50S ribosomal protein L18	50S ribosomal protein L18	111699	112061	+	1070.06	888.68	1159.74	946.11	0.62421	8.78638	0.00428268	0.00707838
cds0109	rpsE	RP-S5, MRPS5, rpsE; small subunit ribosomal protein S5	30S ribosomal protein S5	30S ribosomal protein S5	112086	112586	+	862.049	715.929	389.807	318.003	-0.956059	7.58771	0.000213642	0.000416351
cds0110	rpmD	RP-L30, MRPL30, rpmD; large subunit ribosomal protein L30	50S ribosomal protein L30	50S ribosomal protein L30	112600	112782	+	1418.21	1177.82	1627.26	1327.51	0.954415	8.01402	0.34713	0.408028
cds0111	rplO	RP-L15, MRPL15, rplO; large subunit ribosomal protein L15	50S ribosomal protein L15	50S ribosomal protein L15	112813	113253	+	1100.26	913.764	477.043	389.169	-0.97866	7.94616	0.000268987	0.000518523
cds0112	secY	secY; preprotein translocase subunit SecY	preprotein translocase subunit SecY	Protein translocase subunit SecY	113255	114547	+	735.538	610.862	128.77	105.05	-2.19369	8.92342	6.07121e-63	2.02301e-61
cds0113	adk	adk, AK; adenylate kinase	adenylate kinase	Adenylate kinase (AK) (EC 2.7.4.3) (ATP-AMP transphosphorylase) (ATP:AMP phosphotransferase) (Adenylate monophosphate kinase)	114603	115256	+	573.377	476.188	139.857	114.095	-1.65472	7.50643	5.36745e-13	2.17024e-12
cds0114	map	map; methionyl aminopeptidase	type I methionyl aminopeptidase	Type I methionyl aminopeptidase	115253	115999	+	820.547	681.461	100.492	81.9811	-3.08588	8.35561	5.1253e-113	4.90452e-111
cds0115	infA	infA; translation initiation factor IF-1	translation initiation factor IF-1	Translation initiation factor IF-1	116310	116528	+	1239.32	1029.25	1742.36	1421.41	0.751533	8.64744	0.0234026	0.0347501
cds0116	rpmJ	RP-L36, MRPL36, rpmJ; large subunit ribosomal protein L36	50S ribosomal protein L36	50S ribosomal protein L36	116560	116673	+	2078.83	1726.46	2823.25	2303.19	1.68988	6.50007	0.110551	0.145581
cds0117	rpsM	RP-S13, rpsM; small subunit ribosomal protein S13	30S ribosomal protein S13	30S ribosomal protein S13	116695	117060	+	2236.47	1857.38	1368.39	1116.32	-0.314314	9.37925	0.116967	0.152683
cds0118	rpsK	RP-S11, MRPS11, rpsK; small subunit ribosomal protein S11	30S ribosomal protein S11	30S ribosomal protein S11	117081	117476	+	893.387	741.955	207.799	169.521	-1.41533	7.38151	4.57854e-20	2.77747e-19
cds0119	rpoA	rpoA; DNA-directed RNA polymerase subunit alpha	DNA-directed RNA polymerase subunit alpha	DNA-directed RNA polymerase subunit alpha (RNAP subunit alpha) (EC 2.7.7.6) (RNA polymerase subunit alpha) (Transcriptase subunit alpha)	117652	118596	+	1737.38	1442.89	1554.52	1268.17	0.195594	10.6369	0.111253	0.146402
cds0120	rplQ	RP-L17, MRPL17, rplQ; large subunit ribosomal protein L17	50S ribosomal protein L17	50S ribosomal protein L17	118672	119034	+	1189.63	987.983	900.521	734.64	-0.311774	7.99619	0.0356635	0.0513092
cds0121	ecfA1	ecfA1; energy-coupling factor transport system ATP-binding protein	energy-coupling factor ABC transporter ATP-binding protein	Energy-coupling factor transporter ATP-binding protein EcfA (ECF transporter A component EcfA) (EC 3.6.3.-)	119159	120001	+	248.66	206.511	132.049	107.724	-0.597423	7.33261	4.91312e-05	0.000102092
cds0122	ecfA2	ecfA2; energy-coupling factor transport system ATP-binding protein	energy-coupling factor transporter ATPase	Energy-coupling factor transporter ATP-binding protein EcfA (ECF transporter A component EcfA) (EC 3.6.3.-)	119977	120846	+	121.814	101.166	47.5877	38.8218	-1.01864	5.90657	2.16421e-07	5.57022e-07
cds0123	ecfT_1	ecfT; energy-coupling factor transport system permease protein	energy-coupling factor transporter transmembrane protein EcfT	Energy-coupling factor transporter transmembrane protein EcfT (ECF transporter T component EcfT)	120843	121640	+	69.1928	57.4644	27.6934	22.5921	-1.03202	4.99983	3.451e-06	8.06458e-06
cds0124	truA	truA, PUS1; tRNA pseudouridine38-40 synthase	tRNA pseudouridine(38-40) synthase TruA	tRNA pseudouridine synthase A (EC 5.4.99.12) (tRNA pseudouridine(38-40) synthase) (tRNA pseudouridylate synthase I) (tRNA-uridine isomerase I)	121652	122395	+	154.058	127.945	75.8869	61.9081	0.178243	7.30385	0.204263	0.252839
cds0125	rplM	RP-L13, MRPL13, rplM; large subunit ribosomal protein L13	50s ribosomal protein l13	50S ribosomal protein L13	122560	122997	+	1725.62	1433.12	2869.32	2340.78	0.967484	10.0721	2.0241e-13	8.43074e-13
cds0126	rpsI	RP-S9, MRPS9, rpsI; small subunit ribosomal protein S9	30S ribosomal protein S9	30S ribosomal protein S9	123018	123410	+	1396.81	1160.05	258.408	210.807	-2.13123	8.35042	1.8487e-55	4.63043e-54
cds0127	rimL	#N/A	N-acetyltransferase	Protein N-acetyltransferase, RimJ/RimL family	123588	124112	+	10.3834	8.62335	19.695	16.067	1.35055	2.9044	7.59313e-10	2.41859e-09
cds0128	hypothetical protein	#N/A	2-pyrone-4,6-dicarboxylate hydrolase	2-pyrone-4,6-dicarboxylate hydrolase	124209	124490	+	16.2588	13.5029	41.7801	34.0839	1.48823	3.38845	1.56773e-12	6.13931e-12
cds0129	hypothetical protein	#N/A	DUF4825 domain-containing protein	Uncharacterized protein	125417	125983	-	1769.39	1469.47	1057.96	863.077	-0.544595	9.64825	7.48329e-05	0.000152194
cds0130	hypothetical protein	#N/A	hypothetical protein	Uncharacterized protein	126008	127054	-	32.0838	26.6455	22.0514	17.9894	-0.369797	4.31704	0.121385	0.157733
cds0131	ytrF_1	#N/A	ABC transporter permease	ABC transporter permease	127051	128244	-	48.8678	40.5846	33.0802	26.9866	-0.797557	5.12291	8.05922e-06	1.83396e-05
cds0132	yknY_1	lolD; lipoprotein-releasing system ATP-binding protein	ABC transporter ATP-binding protein	ABC transporter ATP-binding protein	128246	128932	-	130.233	108.158	157.924	128.833	0.487035	6.61854	0.164483	0.207452
cds0133	hypothetical protein	#N/A	hypothetical protein	Uncharacterized protein (Fragment)	128925	130670	-	8.36712	6.94887	8.39794	6.85099	0.76264	3.87407	0.000116314	0.000232006
cds0134	hypothetical protein	#N/A	hypothetical protein	Uncharacterized protein	130759	131238	-	260.662	216.479	96.9149	79.0626	-1.2117	6.75136	1.951e-11	7.00783e-11
cds0135	hypothetical protein	#N/A	DUF2521 domain-containing protein	DUF2521 domain-containing protein	131571	132014	+	4.13126	3.431	2.72228	2.22082	-0.299067	2.86083	0.455129	0.516274
cds0136	cwlD	amiABC; N-acetylmuramoyl-L-alanine amidase	N-acetylmuramoyl-L-alanine amidase CwlD	N-acetylmuramoyl-L-alanine amidase (N-acetylmuramoyl-L-alanine amidase CwlD)	132073	132786	+	12.8696	10.6881	63.3706	51.6974	2.54881	5.33149	9.53186e-39	1.28887e-37
cds0137	salA	mrp, NUBPL; ATP-binding protein involved in chromosome partitioning	chromosome partitioning protein ParA	Iron-sulfur cluster carrier protein	132890	133948	+	186.609	154.978	153.932	125.577	-0.0244634	7.38699	0.880259	0.903717
cds0138	gerD	gerD; spore germination protein D	hypothetical protein	Spore germination protein D	133987	134565	-	64.4257	53.5053	229.189	186.971	2.15136	6.94517	8.43528e-39	1.14892e-37
cds0139	hypothetical protein	kbaA; KinB signaling pathway activation protein	KinB-signaling pathway activation protein	KinB-signaling pathway activation protein	134656	135258	+	24.2237	20.1177	78.5696	64.0967	2.10851	5.62722	1.28059e-22	8.91634e-22
cds0140	pgdA_1	#N/A	polysaccharide deacetylase	Polysaccharide deacetylase	135251	136015	-	64.7282	53.7566	34.0726	27.7963	-0.624132	6.0198	0.00094206	0.00171334
cds0141	hypothetical protein	#N/A	hypothetical protein	Uncharacterized protein	142199	142321	+	114.746	95.2959	47.3143	38.5987	-0.172464	2.44876	0.771283	0.810597
cds0142	hag_1	fliC; flagellin	flagellin	Flagellin	142371	143336	+	74.0545	61.502	20.494	16.7189	-1.5513	4.51186	5.52089e-19	3.16695e-18
cds0143	bicA	TC.SULP; sulfate permease, SulP family	SulP family inorganic anion transporter	SulP family inorganic anion transporter	143674	144861	+	13.7537	11.4224	3.10891	2.53623	-1.91056	3.50739	1.39523e-16	7.05555e-16
cds0144	hypothetical protein	#N/A	bile acid:sodium symporter family protein	Predicted Na+-dependent transporter	144923	145888	+	14.5661	12.0971	4.82739	3.93816	-1.20935	3.07191	3.06357e-08	8.47533e-08
cds0145	hypothetical protein	#N/A	DUF1343 domain-containing protein	Uncharacterized conserved protein YbbC, DUF1343 family	145927	147174	-	983.979	817.192	459.108	374.537	-0.915238	9.77663	7.97356e-12	2.96093e-11
cds0146	nagZ	nagZ; beta-N-acetylhexosaminidase	hypothetical protein	Beta-N-acetylhexosaminidase	147186	149105	-	573.202	476.043	202.363	165.087	-1.32493	9.55093	3.44475e-26	2.91515e-25
cds0147	estB	pbp4b; serine-type D-Ala-D-Ala carboxypeptidase	penicillin binding protein PBP4B	UPF0214 protein BW16_01000	149119	150474	-	441.934	367.025	173.873	141.845	-1.04121	8.77893	9.0607e-12	3.34076e-11
cds0148	PTS system EIIBC component	PTS-Scr-EIIB, scrA, sacP, sacX, ptsS; PTS system, sucrose-specific IIB component	permease	PTS sugar transporter subunit IIC	150487	151866	-	455.341	378.159	131.282	107.099	-1.78211	8.48459	8.98814e-42	1.35257e-40
cds0149	ybbH_1	#N/A	MurR/RpiR family transcriptional regulator	MurR/RpiR family transcriptional regulator (RpiR family transcriptional regulator)	151863	152732	-	757.459	629.067	109.741	89.5259	-2.51407	7.88518	5.72771e-56	1.4641e-54
cds0150	murQ	murQ; N-acetylmuramic acid 6-phosphate etherase	N-acetylmuramic acid 6-phosphate etherase	N-acetylmuramic acid 6-phosphate etherase (MurNAc-6-P etherase) (EC 4.2.1.126) (N-acetylmuramic acid 6-phosphate hydrolase) (N-acetylmuramic acid 6-phosphate lyase)	152745	153656	-	1809.71	1502.96	215.238	175.59	-2.83871	9.32546	4.50036e-66	1.63061e-64
cds0151	rocF	E3.5.3.1, rocF, arg; arginase	arginase	Arginase (EC 3.5.3.1)	154435	155346	+	220.134	182.82	183.791	149.936	-0.0199354	6.98749	0.905854	0.922918
cds0152	sigW	rpoE; RNA polymerase sigma-70 factor, ECF subfamily	RNA polymerase sigma factor SigW	RNA polymerase sigma factor	155532	156095	+	2250.2	1868.78	2761.78	2253.05	0.559982	11.0186	2.0978e-06	4.97078e-06
cds0153	rsiW_1	#N/A	anti-sigma factor	Anti-sigma factor	156110	156736	+	1314	1091.27	936.365	763.881	-0.240622	9.62217	0.0573092	0.0800441
cds0154	cdaA	dacA; diadenylate cyclase	TIGR00159 family protein	Diadenylate cyclase (DAC) (EC 2.7.7.85) (Cyclic-di-AMP synthase) (c-di-AMP synthase)	156941	157762	+	127.414	105.817	49.2052	40.1413	-1.31823	6.04878	9.18321e-18	4.95256e-17
cds0155	cdaR_1	#N/A	YbbR-like domain-containing protein	YbbR domain-containing protein	157755	159161	+	159.265	132.269	263.784	215.194	1.08727	8.1088	1.02495e-16	5.22556e-16
cds0156	glmM	glmM; phosphoglucosamine mutase	phosphoglucosamine mutase	Phosphoglucosamine mutase (EC 5.4.2.10)	159187	160533	+	114.675	95.2372	99.6871	81.3241	0.0701725	7.24274	0.659323	0.707881
cds0157	glmS	glmS, GFPT; glucosamine---fructose-6-phosphate aminotransferase (isomerizing)	glutamine--fructose-6-phosphate transaminase (isomerizing)	Glutamine--fructose-6-phosphate aminotransferase [isomerizing] (EC 2.6.1.16) (D-fructose-6-phosphate amidotransferase) (GFAT) (Glucosamine-6-phosphate synthase) (Hexosephosphate aminotransferase) (L-glutamine--D-fructose-6-phosphate amidotransferase)	161112	162914	+	997.594	828.499	784.446	639.947	-0.472285	10.8652	0.00167045	0.002942
cds0158	hypothetical protein	#N/A	hypothetical protein	Uncharacterized protein	163031	163831	+	89.3549	74.2089	141.37	115.329	0.584102	6.94951	0.000608927	0.00112501
cds0159	hypothetical protein	#N/A	DUF2200 domain-containing protein	Uncharacterized protein	164314	164718	+	234.577	194.815	152.247	124.202	0.12097	7.26196	0.465722	0.527169
cds0160	yxlE	#N/A	hypothetical protein	Uncharacterized protein	164879	165070	+	0.594436	0.493677	0	0	-4.19363	-0.835492	0.0192914	0.0288907
cds0161	yxlF_1	ABC-2.A; ABC-2 type transport system ATP-binding protein	ABC transporter ATP-binding protein	ABC transporter ATP-binding protein	165085	166002	+	0.120014	0.099672	2.63583	2.15029	0.791289	1.43958	0.0342886	0.0494838
cds0162	yxlG	ABC-2.P; ABC-2 type transport system permease protein	membrane protein	Membrane protein	166002	166763	+	2.91768	2.42312	0.734316	0.599051	-2.80857	0.773352	1.70293e-07	4.43808e-07
cds0163	yxdL	ABC.CD.A; putative ABC transport system ATP-binding protein	ABC transporter ATP-binding protein	Putative ABC transport system ATP-binding protein	166919	167638	+	1.10347	0.916433	1.59615	1.30213	0.355168	0.302098	0.590557	0.645376
cds0164	lolE	#N/A	peptide ABC transporter permease	MacB-like core domain-containing protein	167607	170072	+	0.179979	0.149472	0.209627	0.171013	0.752025	3.1874	0.000165148	0.000325413
cds0165	hypothetical protein	#N/A	PadR family transcriptional regulator	PadR family transcriptional regulator	170078	170590	+	56.1872	46.6633	93.8126	76.5318	0.965119	5.17789	3.13046e-10	1.02302e-09
cds0166	tdcF_1	#N/A	RidA family protein	Endoribonuclease l-psp	170717	171115	+	9.92327	8.24124	4.76516	3.88739	-0.602511	1.71143	0.0436824	0.062033
cds0167	skfA	#N/A	sporulation killing factor	Sporulation protein	171367	171534	+	116.187	96.4925	66.5232	54.2693	0.260828	3.78256	0.193134	0.239779
cds0168	skfB	#N/A	sporulation killing factor system radical SAM maturase	Antilisterial bacteriocin production enzyme	171599	172834	+	74.7736	62.0992	63.2179	51.5728	0.199397	6.30596	0.191783	0.23819
cds0169	skfC	#N/A	CPBP family intramembrane metalloprotease	Sporulation killing factor biosynthesis and export	172827	174317	+	132.8	110.29	140.684	114.769	0.347902	7.87869	0.00839106	0.0132805
cds0170	skfE_1	ABC-2.A; ABC-2 type transport system ATP-binding protein	ABC transporter ATP-binding protein	ABC transporter ATP-binding protein	174335	175057	+	36.5547	30.3586	29.8622	24.3614	-0.109609	4.35975	0.665055	0.712804
cds0171	skfF	#N/A	sporulation killing factor system integral membrane protein	ABC transporter permease	175050	176471	+	26.674	22.1527	30.2545	24.6814	0.654416	5.20834	0.000584226	0.00108366
cds0172	hypothetical protein	#N/A	sporulation killing factor biosynthesis and export	Sporulation killing factor biosynthesis and export	176490	177005	+	11.1428	9.25407	0.489002	0.398925	-0.305319	4.834	0.416553	0.477303
cds0173	skfH	#N/A	TlpA family protein disulfide reductase	Thioredoxin	177005	177424	+	159.988	132.869	264.392	215.689	1.3261	6.67629	8.85486e-13	3.51557e-12
cds0174	hypothetical protein	#N/A	hypothetical protein	Uncharacterized protein	177448	177639	+	71.0461	59.0035	13.1774	10.7501	-1.38492	1.99255	0.0591538	0.0823431
cds0175	hypothetical protein	uncharacterized protein	Predicted membrane protein	DUF418 domain-containing protein	177792	178919	+	5.84099	4.85093	1.85533	1.51357	-1.21516	2.40562	9.398e-06	2.11795e-05
cds0176	ytrA_1	ytrA; GntR family transcriptional regulator	GntR family transcriptional regulator	GntR family transcriptional regulator	179094	179465	+	9.55946	7.9391	21.1036	17.2162	1.81471	1.79767	1.83671e-06	4.39398e-06
cds0177	natA_1	ABC-2.A; ABC-2 type transport system ATP-binding protein	ABC transporter ATP-binding protein	ABC transporter ATP-binding protein	179471	180346	+	19.2426	15.9809	14.2125	11.5945	-0.34676	3.66004	0.0702775	0.0963894
cds0178	hypothetical protein	#N/A	ABC-2 transporter permease	Multidrug ABC transporter permease	180330	180935	+	5.45361	4.5292	3.47907	2.8382	-0.341574	1.2151	0.319358	0.379568
cds0179	hipB	putative transcriptional regulator	transcriptional regulator	Transcriptional regulator (XRE family transcriptional regulator)	181131	181349	+	10.0524	8.34848	43.1993	35.2417	2.13305	2.21684	0.00287035	0.00488024
cds0180	hypothetical protein	#N/A	hypothetical protein	Membrane protein	181346	181645	+	8.93327	7.41905	38.4134	31.3375	1.63239	0.685275	5.70195e-05	0.000117567
cds0181	rutD	#N/A	alpha/beta hydrolase	Alpha/beta hydrolase	181701	182645	+	14.702	12.2099	26.8786	21.9274	1.09123	4.25578	3.00138e-09	9.08446e-09
cds0182	marA	#N/A	AraC family transcriptional regulator	AraC family transcriptional regulator	182739	183629	+	65.3032	54.2341	199.875	163.057	1.8574	6.67326	3.53213e-26	2.98233e-25
cds0183	hypothetical protein	#N/A	circular bacteriocin, circularin A/uberolysin family	Uncharacterized protein	184025	184324	+	1412.52	1173.09	821.413	670.104	-0.602811	9.07903	6.04045e-05	0.000124135
cds0184	hypothetical protein	#N/A	hypothetical protein	#N/A	184366	185856	+	9.45836	7.85513	13.05	10.6461	0.943156	3.88044	4.77326e-05	9.92966e-05
cds0185	skfE_2	#N/A	hypothetical protein	ABC transporter ATP-binding protein (ABC transporter-like protein) (Nodulation ATP-binding protein I family protein)	185846	186454	+	22.1505	18.3959	28.8748	23.5559	0.661306	4.21715	0.000495903	0.000928605
cds0186	hypothetical protein	#N/A	stage II sporulation protein M	Uncharacterized protein	186432	186947	+	18.2037	15.1181	19.8953	16.2305	0.692263	3.55679	0.0968402	0.129213
cds0187	hypothetical protein	#N/A	hypothetical protein	#N/A	186978	187487	+	2.87387	2.38674	2.45444	2.00232	#N/A	#N/A	#N/A	#N/A
cds0188	hypothetical protein	#N/A	hypothetical protein	Uncharacterized protein	187513	187704	+	0.460871	0.382752	2.42357	1.97714	2.99802	-0.0617514	0.004061	0.00675085
cds0189	yifK	TC.AAT; amino acid transporter, AAT family	amino acid permease	Amino acid permease	188061	189449	+	32.6488	27.1147	14.6404	11.9436	-0.908435	4.5639	1.6016e-06	3.8488e-06
cds0190	glpQ_1	E3.1.4.46, glpQ, ugpQ; glycerophosphoryl diester phosphodiesterase	glycerophosphodiester phosphodiesterase	Glycerophosphodiester phosphodiesterase	189490	190371	-	76.3696	63.4247	29.1751	23.8009	-1.08398	6.26841	5.29023e-11	1.85208e-10
cds0191	glpT	glpT; MFS transporter, OPA family, glycerol-3-phosphate transporter	glycerol-3-phosphate transporter	Glycerol-3-phosphate transporter	190464	191798	-	41.9588	34.8466	13.3881	10.9219	-1.49889	6.01933	2.95588e-15	1.37035e-14
cds0192	prsA2_2	#N/A	hypothetical protein	SurA N-terminal domain-containing protein	192017	192787	-	65.9694	54.7874	358.246	292.255	2.71591	7.14204	7.92125e-55	1.94487e-53
cds0193	hypothetical protein	uncharacterized protein	thioredoxin domain-containing protein	Uncharacterized protein	192940	195003	-	12.2616	10.1832	23.7029	19.3367	1.1801	5.42552	2.29018e-10	7.57709e-10
cds0194	fabF_1	fabF; 3-oxoacyl-[acyl-carrier-protein] synthase II	beta-ketoacyl-[acyl-carrier-protein] synthase II	3-oxoacyl-[acyl-carrier-protein] synthase 2 (EC 2.3.1.179)	195163	196395	-	5.64047	4.6844	20.2167	16.4927	2.18371	4.10314	1.75716e-26	1.51099e-25
cds0195	hypothetical protein	#N/A	XRE family transcriptional regulator	DNA-binding protein (XRE family transcriptional regulator)	196499	197335	+	19.4544	16.1568	27.76	22.6465	0.839374	4.46261	2.13075e-05	4.60183e-05
cds0196	hypothetical protein	#N/A	hypothetical protein	Uncharacterized protein	197696	198202	-	23.2454	19.3053	26.4312	21.5624	0.593306	3.91893	0.00398221	0.00662872
cds0197	arsR1	#N/A	transcriptional	Transcriptional	198312	198635	+	15.4115	12.7992	17.277	14.0945	0.550474	2.58875	0.0223477	0.033294
cds0198	hypothetical protein	#N/A	transporter family-2 protein	Transporter family-2 protein	198716	199147	+	0	0	0	0	#N/A	#N/A	#N/A	#N/A
cds0199	hypothetical protein	#N/A	EamA-like transporter family protein	Membrane protein	199161	199625	+	0.623005	0.517403	2.29996	1.87629	#N/A	#N/A	#N/A	#N/A
cds0200	ricR	#N/A	metal-sensitive transcriptional regulator	YrkD	199748	200008	+	9.4389	7.83898	11.2718	9.19546	0.523283	1.58567	0.0874806	0.117607
cds0201	hypothetical protein	#N/A	hypothetical protein	Uncharacterized protein	200134	200616	+	0.425919	0.353724	0.407657	0.332564	#N/A	#N/A	#N/A	#N/A
cds0202	pspE	#N/A	rhodanese-like domain-containing protein	Sulfurtransferase	200628	200984	+	0.22734	0.188805	1.23018	1.00358	#N/A	#N/A	#N/A	#N/A
cds0203	tusA_1	#N/A	hypothetical protein	Uncharacterized protein	201038	201595	+	0.454527	0.377483	0.260561	0.212565	#N/A	#N/A	#N/A	#N/A
cds0204	gloC_1	#N/A	MBL fold metallo-hydrolase	Uncharacterized protein	201611	202738	+	0.337037	0.279908	0.498096	0.406344	0.250225	-0.202092	0.836561	0.867228
cds0205	tusA_2	#N/A	sulfurtransferase TusA family protein	TusA-related sulfurtransferase	202773	203003	+	7.33673	6.09313	8.63028	7.04053	0.648564	1.11404	0.0687067	0.0944781
cds0206	hypothetical protein	uncharacterized protein	sulfite exporter TauE/SafE family protein	Sulfite exporter TauE/SafE family protein	203062	203838	+	8.21047	6.81877	2.07528	1.693	-1.74079	2.20418	2.56961e-09	7.86048e-09
cds0207	hypothetical protein	#N/A	hypothetical protein	Uncharacterized protein	203891	204067	-	6.89391	5.72537	8.68426	7.08457	0.244145	0.936034	0.487321	0.548291
cds0208	proS_1	PARS, proS; prolyl-tRNA synthetase	proline--tRNA ligase	Proline--tRNA ligase (EC 6.1.1.15) (Prolyl-tRNA synthetase) (ProRS)	204377	205810	-	101.138	83.9947	78.2795	63.86	-0.149725	6.86242	0.382205	0.443667
cds0209	pbuE_1	pbuE; MFS transporter, DHA1 family, purine base/nucleoside efflux pump	MFS transporter	MFS transporter, DHA1 family, putative efflux transporter	206387	207559	+	39.6912	32.9635	195.399	159.405	2.48231	6.96844	4.79668e-51	1.01711e-49
cds0210	hypothetical protein	#N/A	enoyl-CoA hydratase	Enoyl-CoA hydratase	207613	207990	-	55	45.6773	19.6353	16.0184	-1.01897	3.96223	1.97251e-07	5.11209e-07
cds0211	hypothetical protein	#N/A	N-acetyltransferase	Acetyltransferase	208128	208895	-	46.4023	38.537	48.17	39.2968	0.577185	5.12036	0.00173817	0.00304976
cds0212	zitR	#N/A	MarR family transcriptional regulator	MarR family transcriptional regulator	209103	209561	+	24.1906	20.0902	82.2194	67.0741	2.02191	4.60783	2.1428e-24	1.6287e-23
cds0213	hypothetical protein	#N/A	hypothetical protein	Uncharacterized protein	209668	209913	+	45.262	37.5899	36.0638	29.4206	0.0757474	2.6485	0.806946	0.841678
cds0214	hypothetical protein	#N/A	DUF523 domain-containing protein	DUF523 domain-containing protein	209910	210371	+	122.603	101.821	130.385	106.367	0.443179	5.75799	0.0250972	0.0370942
cds0215	hypothetical protein	#N/A	hypothetical protein	Uncharacterized protein	210401	210817	+	87.4067	72.591	103.016	84.0399	0.390776	5.13023	0.0161768	0.0245814
cds0216	yvgN_1	#N/A	aldo/keto reductase	Aldo/keto reductase	211114	211941	+	2021.47	1678.83	528.465	431.119	-1.71097	10.1917	3.7216e-27	3.29905e-26
cds0217	ybdH	ybdH; uncharacterized oxidoreductase	oxidoreductase	Alcohol dehydrogenase	211992	213074	-	85.0171	70.6065	70.0359	57.1349	-0.043685	6.46257	0.803165	0.837968
cds0218	glpE_1	UPF0176 protein	rhodanese domain-containing protein	UPF0176 protein ABW03_11110	213274	214242	+	88.9253	73.8521	73.7499	60.1648	-0.0241266	6.46927	0.892269	0.913065
cds0219	yveA	#N/A	APC family permease	APC family permease	214625	216205	+	234.387	194.658	171.373	139.805	-0.16764	8.57521	0.267688	0.323829
cds0220	hypothetical protein	#N/A	hypothetical protein	Uncharacterized protein	216240	216440	-	23.589	19.5906	5.23853	4.27356	-1.28897	1.40203	0.00903462	0.0142267
cds0221	licT_1	licT, bglG; beta-glucoside operon transcriptional antiterminator	PRD domain-containing protein	Transcription antiterminator LicT	216626	217462	+	28.281	23.4873	35.7973	29.2033	0.969428	5.15939	2.07606e-07	5.35444e-07
cds0222	bglF_1	PTS-Bgl-EIIC, bglF, bglP; PTS system, beta-glucoside-specific IIC component	PTS beta-glucoside transporter subunit EIIBCA	PTS beta-glucoside transporter subunit IIABC	217699	219558	+	7.41818	6.16078	8.45882	6.90066	0.41597	3.87932	0.0245224	0.0363021
cds0223	bglC	E3.2.1.86B, bglA; 6-phospho-beta-glucosidase	glycoside hydrolase family 1 protein	6-phospho-beta-glucosidase	219578	220999	+	41.8857	34.786	19.6051	15.9937	-0.840242	5.35465	1.5446e-06	3.71901e-06
cds0224	hypothetical protein	#N/A	hypothetical protein	Uncharacterized protein	221154	221339	+	269.8	224.068	355.714	290.19	1.63842	5.29571	1.81301e-19	1.05556e-18
cds0225	hypothetical protein	#N/A	NAD(+)--rifampin ADP-ribosyltransferase	Rifampin adp-ribosyl transferase	221460	221876	+	489.904	406.864	306.361	249.927	-0.263822	7.19116	0.0588443	0.0820041
cds0226	licR_1	licR; lichenan operon transcriptional antiterminator	PRD domain-containing protein	Transcription antiterminator	221938	223857	-	167.03	138.718	560.786	457.486	2.02378	8.99683	3.0042e-44	5.00522e-43
cds0227	gmuE_1	E2.7.1.4, scrK; fructokinase	fructokinase	Fructokinase	223854	224738	-	133.441	110.822	634.405	517.544	2.74629	7.7539	4.64043e-76	2.2787e-74
cds0228	mngB	mngB; mannosylglycerate hydrolase	mannosylglycerate hydrolase	Mannosylglycerate hydrolase	224796	227459	-	253.006	210.121	2390.36	1950.04	3.50781	11.0699	5.48868e-168	1.02419e-165
cds0229	fruA_1	PTS-Fru-EIIC, fruA; PTS system, fructose-specific IIC component	PTS fructose transporter subunit IIC	FruA (PTS fructose transporter subunit IIC)	227488	228606	-	410.305	340.757	692.615	565.032	0.265893	7.58001	0.356542	0.418038
cds0230	mngA	PTS-Fru-EIIB, fruA; PTS system, fructose-specific IIB component	PTS fructose transporter subunit IIB	PTS fructose transporter subunit IIB	228643	228972	-	1191.99	989.947	4367.76	3563.2	2.24144	8.47497	3.05682e-05	6.47083e-05
cds0231	ptsN	PTS-Fru-EIIA, fruB; PTS system, fructose-specific IIA component	PTS glucose transporter subunit IIA	PTS glucose transporter subunit IIA	228969	229427	-	1848.9	1535.5	5451.06	4446.95	1.77677	9.69267	1.45403e-45	2.52392e-44
cds0232	wprA	wprA; cell wall-associated protease	peptidase S8	Cell wall-associated protease	229670	232336	+	145.73	121.028	147.54	120.362	0.250525	8.69945	0.105429	0.139625
cds0233	hypothetical protein	#N/A	hypothetical protein	Uncharacterized protein	232444	232926	+	36.9727	30.7057	23.2731	18.986	-0.45057	3.66971	0.0243343	0.0360522
cds0234	hypothetical protein	#N/A	hypothetical protein	Uncharacterized protein	233273	233893	-	94.5028	78.4843	35.3554	28.8427	-1.40394	5.32837	2.15529e-13	8.95719e-13
cds0235	rocC_1	mmuP; S-methylmethionine transporter	amino acid permease	Amino acid permease	234006	235409	-	4.39807	3.65258	0.73659	0.600906	-2.75824	1.25295	9.47404e-13	3.75341e-12
cds0236	mmuM	mmuM, BHMT2; homocysteine S-methyltransferase	homocysteine methyltransferase	Homocysteine S-methyltransferase	235456	236403	-	19.2639	15.9986	6.60579	5.38897	-1.25692	3.47656	2.30813e-10	7.62971e-10
cds0237	hypothetical protein	#N/A	efflux transporter	Efflux transporter	236731	237561	+	4.49873	3.73618	6.24517	5.09477	0.675377	2.38612	0.00956691	0.0150253
cds0238	hypothetical protein	#N/A	hypothetical protein	Uncharacterized protein	237636	237839	-	44.8266	37.2283	107.074	87.3501	1.49887	4.73395	3.65225e-15	1.68482e-14
cds0239	hypothetical protein	padR; PadR family transcriptional regulator, regulatory protein PadR	PadR family transcriptional regulator	PadR family transcriptional regulator, regulatory protein PadR	238259	238576	+	46.5712	38.6772	62.2781	50.8061	1.19331	3.63767	0.00133927	0.00238803
cds0240	hypothetical protein	#N/A	membrane protein	Membrane protein	238569	239156	+	62.2908	51.7323	59.583	48.6074	-0.0673642	4.42918	0.920529	0.935316
cds0241	hypothetical protein	#N/A	hypothetical protein	Uncharacterized protein	239153	239323	+	56.3127	46.7675	68.3844	55.7876	-0.0534387	2.93148	0.967143	0.97498
cds0242	bcr	bcr, tcaB; MFS transporter, DHA1 family, multidrug resistance protein	Bcr/CflA family drug resistance efflux transporter	MFS transporter, DHA1 family, bicyclomycin/chloramphenicol resistance protein	239533	240750	-	11.5277	9.57371	0.240276	0.196015	-5.08444	2.61187	2.61427e-41	3.84112e-40
cds0243	ypeA_1	#N/A	N-acetyltransferase	Acetyltransferase (N-acetyltransferase)	240962	241498	+	27.1028	22.5088	25.057	20.4414	0.257797	3.61574	0.183364	0.22902
cds0244	hypothetical protein	#N/A	hypothetical protein	Uncharacterized protein	241558	241764	-	17.2133	14.2956	11.7897	9.61795	1.91263	0.68783	6.32336e-05	0.000129664
cds0245	hypothetical protein	#N/A	DUF402 domain-containing protein	Uncharacterized protein	241879	242415	+	22.7838	18.9219	22.1753	18.0905	0.400094	3.81064	0.0396493	0.0565207
cds0246	epr	epr; minor extracellular protease Epr	peptidase S8	Peptidase S8	242452	244083	-	70.1823	58.2862	54.8604	44.7548	-0.0329451	6.48823	0.850719	0.878738
cds0247	nylA	E3.5.1.4, amiE; amidase	amidase	Amidase	244254	245738	+	34.0901	28.3117	34.9697	28.5281	0.173391	5.46654	0.515848	0.575185
cds0248	yxaF	lmrA, yxaF; TetR/AcrR family transcriptional regulator, lmrAB and yxaGH operons repressor	TetR/AcrR family transcriptional regulator	Transcriptional regulator	245784	246347	+	50.7517	42.1491	40.5848	33.1088	-0.75496	3.96028	0.000363505	0.000690382
cds0249	qdoI	qodI; quercetin 2,3-dioxygenase	cupin domain-containing protein	Uncharacterized protein	246428	247450	+	103.921	86.3061	89.421	72.9492	0.0201905	6.52591	0.90824	0.925096
cds0250	yusO_1	#N/A	MarR family transcriptional regulator	MarR family transcriptional regulator	247728	248165	-	52.7789	43.8327	154.449	125.999	1.73143	5.21213	1.41246e-20	8.81491e-20
cds0251	lcfB_1	#N/A	acyl--CoA ligase	Long-chain fatty acid--CoA ligase	248428	249936	+	26.0213	21.6106	41.1818	33.5959	0.938305	6.04899	1.394e-08	3.96525e-08
cds0252	yhdG_1	TC.APA; basic amino acid/polyamine antiporter, APA family	amino acid permease	Amino acid transporter	250003	251385	+	6.2841	5.21893	17.6041	14.3613	1.51049	3.96424	3.51509e-13	1.44157e-12
cds0253	hypothetical protein	phnB; PhnB protein	glyoxalase family protein	Glyoxalase family protein	251486	251851	+	92.4988	76.8199	94.0949	76.7621	0.163858	4.86707	0.368555	0.430365
cds0254	ephA	#N/A	alpha/beta hydrolase	Pimeloyl-ACP methyl ester carboxylesterase	252030	252890	+	143.542	119.211	37.0866	30.255	-1.69034	6.3903	5.74951e-21	3.67417e-20
cds0255	alsT_1	glnT; putative sodium/glutamine symporter	alanine:cation symporter family protein	Sodium:alanine symporter	252930	254357	-	26.345	21.8794	14.3969	11.7449	-0.691644	5.59287	0.00715595	0.0114373
cds0256	glsA1	glsA, GLS; glutaminase	glutaminase A	Glutaminase (EC 3.5.1.2)	254391	255371	-	23.4756	19.4964	6.84302	5.58249	-2.34379	4.5621	7.23427e-29	6.88106e-28
cds0257	glnK_1	ycbA, glnK; two-component system, sensor histidine kinase YcbA	histidine kinase	Histidine kinase	255751	257175	+	10.4401	8.67047	25.1097	20.4843	1.58018	4.55782	3.12042e-18	1.71761e-17
cds0258	spo0A_1	ycbB, glnL; two-component system, response regulator YcbB	transcriptional regulator	Transcriptional regulator	257180	258118	+	15.3613	12.7575	16.3119	13.3072	0.333854	3.98159	0.0794535	0.107904
cds0259	hypothetical protein	uncharacterized protein	hypothetical protein	Sec-c motif domain protein	258312	259403	+	43.6934	36.2873	37.2981	30.4275	-0.019006	5.27909	0.922675	0.937241
cds0260	ycdA_1	#N/A	DUF4352 domain-containing protein	DUF4352 domain-containing protein	259452	260492	-	12.0871	10.0383	12.8562	10.488	0.310632	3.78257	0.140032	0.17885
cds0261	yhdN_1	#N/A	aldo/keto reductase	Predicted oxidoreductase	260959	261888	+	183.415	152.326	215.192	175.552	0.489599	7.80688	0.00228442	0.00393603
cds0262	hypothetical protein	natK; two-component system, LytTR family, sensor histidine kinase NatK	ATP-binding protein	Histidine kinase	261925	262890	-	39.7487	33.0112	10.3466	8.44069	-1.68171	3.93428	2.56661e-19	1.48505e-18
cds0263	natR	natR; two-component system, LytTR family, response regulator NatR	DNA-binding response regulator	LuxR family transcriptional regulator	262902	263603	-	55.4457	46.0474	51.2783	41.8326	0.199604	4.84616	0.199279	0.246915
cds0264	natA_2	natA; sodium transport system ATP-binding protein	ABC transporter ATP-binding protein	ABC transporter ATP-binding protein	263764	264504	+	0.180114	0.149584	10.6165	8.66092	1.97781	2.42253	1.37105e-13	5.75563e-13
cds0265	natB	natB; sodium transport system permease protein	ABC transporter permease	Protein natB	264504	265685	+	2.20588	1.83198	4.13043	3.36958	1.07133	2.1338	0.00060738	0.0011232
cds0266	hypothetical protein	#N/A	hypothetical protein	Uncharacterized protein	265807	266169	+	17.3594	14.417	2.83181	2.31018	-1.97796	1.26094	3.5478e-07	8.97653e-07
cds0267	hypothetical protein	#N/A	hypothetical protein	Uncharacterized protein	266221	266445	+	18.4276	15.3041	2.39549	1.95422	-3.13335	0.554994	2.19028e-05	4.7222e-05
cds0268	ycdA_2	#N/A	DUF4352 domain-containing protein	Uncharacterized protein	266475	267536	-	105.379	87.5171	301.418	245.895	1.72518	7.65857	5.10105e-26	4.29062e-25
cds0269	cwlJ	cwlJ, sleB; N-acetylmuramoyl-L-alanine amidase	cell wall hydrolase	Cell wall hydrolase	268076	268504	+	41.844	34.7513	228.796	186.65	2.6477	6.13495	1.25131e-43	2.03039e-42
cds0270	ycdF	gdh; glucose 1-dehydrogenase	3-oxoacyl-ACP reductase	3-oxoacyl-ACP reductase (EC 1.1.1.47)	268617	269399	+	260.32	216.195	237.685	193.902	0.145885	7.43602	0.368053	0.429913
cds0271	hypothetical protein	#N/A	acyltransferase	Acyltransferase	269419	270459	-	9.58873	7.96341	8.88419	7.24767	0.361137	3.70516	0.0926115	0.124103
cds0272	luxA_1	#N/A	luciferase family oxidoreductase, group 1	Luciferase family oxidoreductase, group 1	270672	271667	-	19.7669	16.4164	5.71805	4.66475	-1.54794	4.15174	6.44292e-12	2.41658e-11
cds0273	yceC	#N/A	TerD family protein	Stress protein	272082	272684	+	124.654	103.525	275.311	224.597	1.36386	7.31864	6.77073e-11	2.34836e-10
cds0274	yceD_1	terD; tellurium resistance protein TerD	TerD family protein	Chemical-damaging agent resistance protein C	272705	273286	+	174.416	144.852	202.874	165.503	0.283305	6.83557	0.393434	0.454469
cds0275	yceD_2	terD; tellurium resistance protein TerD	TerD family protein	Chemical-damaging agent resistance protein C	273328	273906	+	163.838	136.067	58.6634	47.8573	-1.25428	6.28554	1.23293e-15	5.89911e-15
cds0276	alx	#N/A	DUF475 domain-containing protein	DUF475 domain-containing protein	274047	274826	+	92.748	77.0269	53.1866	43.3893	-0.533841	6.15994	0.00105082	0.00190372
cds0277	hypothetical protein	#N/A	ATP/GTP-binding protein	Citrate lyase beta subunit	274909	276102	+	37.2155	30.9073	20.3433	16.5959	-0.49825	5.00232	0.00309075	0.0052359
cds0278	hypothetical protein	#N/A	uncharacterized protein	Uncharacterized protein	276092	277417	+	33.1977	27.5706	19.227	15.6853	-0.570847	4.89711	0.000401137	0.00075915
cds0279	stiP	#N/A	hypothetical protein	Uncharacterized protein	277410	278519	+	19.6279	16.3009	13.3813	10.9164	-0.229325	3.64396	0.422397	0.483258
cds0280	hypothetical protein	#N/A	hypothetical protein	Hydroxymethylpyrimidine pyrophosphatase	278516	279331	+	25.0882	20.8357	5.70383	4.65315	-1.88449	3.33088	2.49132e-07	6.37259e-07
cds0281	hypothetical protein	#N/A	tellurium resistance protein	Putative component of 'biosynthetic module	279402	281018	+	43.1316	35.8206	28.9783	23.6404	-0.466786	5.44176	0.0120494	0.0187369
cds0282	TelA-like protein	#N/A	toxic anion resistance protein	Toxic anion resistance protein	281033	282127	+	73.6084	61.1315	158.107	128.983	1.38041	7.05465	4.04346e-19	2.32873e-18
cds0283	opuAA	proV; glycine betaine/proline transport system ATP-binding protein	glycine betaine/L-proline ABC transporter ATP-binding protein	Glycine betaine/proline transport system ATP-binding protein	282528	283793	+	1231.53	1022.78	818.474	667.707	-0.33898	10.1571	0.0147753	0.0226268
cds0284	opuAB	proW; glycine betaine/proline transport system permease protein	glycine betaine transport system permease protein opuAB	Glycine betaine/proline transport system permease protein	283795	284649	+	1.40803	1.16936	1.2849	1.04821	-1.98074	7.80967	2.66479e-48	5.04823e-47
cds0285	opuAC	proX; glycine betaine/proline transport system substrate-binding protein	glycine/betaine ABC transporter	Glycine/betaine ABC transporter	284649	285530	+	750.822	623.555	236.792	193.173	-1.38934	8.38676	4.02673e-25	3.22484e-24
cds0286	2-(acetamidomethylene)succinate hydrolase	#N/A	alpha/beta hydrolase	Pimeloyl-ACP methyl ester carboxylesterase	285570	286445	+	53.0671	44.0721	51.3113	41.8595	0.152431	5.71471	0.357622	0.418778
cds0287	fabG_1	#N/A	SDR family NAD(P)-dependent oxidoreductase	Short-chain dehydrogenase	286531	287253	+	74.5926	61.9489	67.1067	54.7452	0.102059	5.77432	0.543642	0.601225
cds0288	yxeP_1	amhX; amidohydrolase	amidohydrolase	Amidohydrolase	287301	288428	-	87.2494	72.4603	84.3507	68.8129	0.214189	6.89268	0.211347	0.260829
cds0289	hypothetical protein	#N/A	YfcC family protein	Uncharacterized protein	288582	290012	+	9.99517	8.30096	5.18077	4.22644	-0.630327	3.32899	0.00446512	0.00735709
cds0290	ldh_1	LDH, ldh; L-lactate dehydrogenase	L-lactate dehydrogenase	L-lactate dehydrogenase (L-LDH) (EC 1.1.1.27)	290230	291177	+	1515.88	1258.94	620.476	506.181	-1.05806	10.2107	5.52707e-13	2.23236e-12
cds0291	lctP	lctP; lactate permease	L-lactate permease	L-lactate permease	291221	292843	+	219.409	182.219	78.3289	63.9003	-1.23351	8.02473	4.38934e-17	2.29105e-16
cds0292	degA_1	#N/A	LacI family transcriptional regulator	Transcriptional regulator, LacI family	293093	294082	-	283.903	235.781	128.542	104.864	-0.927597	7.53832	1.26245e-09	3.94596e-09
cds0293	ntdA	ntdA; 3-dehydro-glucose-6-phosphate---glutamate transaminase	aminotransferase class V-fold PLP-dependent enzyme	3-dehydro-glucose-6-phosphate---glutamate transaminase	294192	295517	+	113.356	94.1415	369.818	301.695	2.05535	7.46295	6.45198e-42	9.82808e-41
cds0294	ntdB	ntdB; kanosamine-6-phosphate phosphatase	haloacid dehalogenase	HAD family hydrolase	295492	296358	+	58.0008	48.1695	446.518	364.267	3.27892	6.86236	1.32101e-41	1.96414e-40
cds0295	ntdC	ntdC; glucose-6-phosphate 3-dehydrogenase	gfo/Idh/MocA family oxidoreductase	Ntd biosynthesis operon oxidoreductase ntdc	296355	297401	+	48.5215	40.297	197.8	161.364	2.22141	6.46026	3.58187e-43	5.61662e-42
cds0296	glcP	glcP; MFS transporter, FHS family, glucose/mannose:H+ symporter	MFS transporter	MFS transporter	297459	298646	+	27.7812	23.0722	21.0907	17.2056	0.0906241	4.52772	0.63617	0.686975
cds0297	hypothetical protein	#N/A	amino acid transporter	Threonine/homoserine/homoserine lactone efflux protein	298772	299401	+	35.9008	29.8155	19.0324	15.5265	-0.342196	4.49636	0.091801	0.123061
cds0298	hypothetical protein	#N/A	membrane protein	Integral inner membrane protein	299521	299907	+	139.258	115.654	81.7796	66.7153	-0.545404	5.91752	0.00255557	0.00436295
cds0299	hypothetical protein	uncharacterized protein	YqcI/YcgG family protein	Uncharacterized protein	300413	301171	+	78.8646	65.4968	329.854	269.093	2.28571	7.20758	8.40899e-60	2.45175e-58
cds0300	pheP	#N/A	amino acid permease	Amino acid transporter	301166	302515	-	20.5134	17.0363	30.2614	24.6871	0.986925	5.41606	1.04465e-06	2.55147e-06
cds0301	hypothetical protein	uncharacterized protein	methyltransferase	Methyltransferase	302598	303194	+	3.98258	3.30752	9.32301	7.60566	2.08825	2.63814	1.1702e-15	5.62783e-15
cds0302	nadE	nadE; NAD+ synthase	ammonia-dependent NAD(+) synthetase	Ammonia-dependent NAD(+) synthetase	303390	304211	+	389.159	323.195	93.8479	76.5606	-1.78166	7.66727	5.42546e-27	4.75301e-26
cds0303	mmgD_1	ccl; citryl-CoA lyase	citryl-CoA lyase	Citrate synthase	304548	305393	+	0	0	0.870958	0.710523	6.56741	0.027275	1.85146e-08	5.22271e-08
cds0304	safD	#N/A	aldehyde dehydrogenase	Acyl-CoA reductase	305390	306823	+	2.26282	1.87927	0.96544	0.7876	-0.874957	1.19941	0.010765	0.0168237
cds0305	aroD	aroD; 3-dehydroquinate dehydratase I	type I 3-dehydroquinate dehydratase	Type I 3-dehydroquinate dehydratase	306839	307606	+	2.06365	1.71385	1.56681	1.27819	-0.153833	0.619839	0.796288	0.831723
cds0306	ilvB_1	E2.2.1.6L, ilvB, ilvG, ilvI; acetolactate synthase I/II/III large subunit	thiamine pyrophosphate-binding protein	Acetohydroxyacid synthase large subunit	307645	309405	+	4.01682	3.33596	2.94551	2.40293	-0.119508	2.50787	0.643566	0.693157
cds0307	oxdD_1	#N/A	cupin domain-containing protein	Cupin domain-containing protein	309429	309809	+	15.1894	12.6148	11.7409	9.57816	0.00633868	2.41132	1	1
cds0308	smtB	frc; formyl-CoA transferase	CoA transferase	CoA-transferase	309897	311099	+	6.45625	5.3619	4.88393	3.98428	-0.127421	2.60266	0.597065	0.650958
cds0309	dgoT	gudP; MFS transporter, ACS family, glucarate transporter	MFS transporter	MFS transporter, ACS family, D-galactonate transporter	311145	312455	+	4.16627	3.46007	3.11262	2.53925	-0.115185	2.54111	0.650023	0.6987
cds0310	hypothetical protein	#N/A	hypothetical protein	Uncharacterized protein	312697	314058	-	5.89539	4.8961	18.4984	15.0909	1.85592	3.99678	2.1343e-19	1.23876e-18
cds0311	kipR_1	kdgR; IclR family transcriptional regulator, KDG regulon repressor	IclR family transcriptional regulator	IclR family transcriptional regulator	314202	314975	+	77.4448	64.3176	69.4089	56.6234	0.144975	5.57786	0.371689	0.433347
cds0312	aroK	E2.7.1.71, aroK, aroL; shikimate kinase	shikimate kinase	Shikimate kinase (SK) (EC 2.7.1.71)	315061	315618	+	141.412	117.442	34.3311	28.0071	-1.80486	5.56504	3.27446e-23	2.35458e-22
cds0313	ycgJ	#N/A	class I SAM-dependent methyltransferase	Class I SAM-dependent methyltransferase	315658	316431	-	59.4211	49.3491	80.3626	65.5593	0.719974	5.60838	4.35638e-05	9.08776e-05
cds0314	oxyR	#N/A	regulatory helix-turn-helix protein, lysR family	Regulatory helix-turn-helix protein, lysR family	316537	317454	+	25.6189	21.2764	29.4202	24.0008	0.517912	4.32661	0.00409812	0.00679742
cds0315	2-oxoglutaramate amidase	#N/A	carbon-nitrogen family hydrolase	Carbon-nitrogen hydrolase	317500	318285	-	46.0489	38.2434	16.6641	13.5945	-1.2754	4.68037	2.86456e-11	1.02302e-10
cds0316	cah	cah; cephalosporin-C deacetylase	acetylxylan esterase	Cephalosporin-C deacetylase	318496	319458	+	23.0438	19.1378	11.8557	9.6718	-0.309765	4.32484	0.131601	0.169182
cds0317	hypothetical protein	#N/A	hypothetical protein	Membrane protein	319529	319843	-	197.613	164.117	265.531	216.618	0.628083	6.41318	0.000198669	0.000388389
cds0318	hypothetical protein	uncharacterized protein	nucleotidyltransferase domain-containing protein	Uncharacterized protein	319904	320707	+	5.86957	4.87466	8.57288	6.9937	0.853953	2.4849	0.000364113	0.000691185
cds0319	putB	PRODH; proline dehydrogenase	proline dehydrogenase	Proline dehydrogenase	320869	321786	+	217.23	180.409	6449.83	5261.73	5.15952	11.042	1.63791e-215	6.11267e-213
cds0320	putC	E1.2.1.88; 1-pyrroline-5-carboxylate dehydrogenase	L-glutamate gamma-semialdehyde dehydrogenase	1-pyrroline-5-carboxylate dehydrogenase (p5C dehydrogenase) (EC 1.2.1.88) (L-glutamate gamma-semialdehyde dehydrogenase)	321810	323357	+	113.211	94.0211	1153	940.609	3.59688	9.98391	3.28155e-132	4.22301e-130
cds0321	putR_1	#N/A	transcriptional regulator	Transcriptional regulator	323483	324715	+	33.7391	28.0202	97.0257	79.153	1.81231	6.31042	2.2925e-24	1.7319e-23
cds0322	arsB_1	arsB; arsenical pump membrane protein	arsenical efflux pump membrane protein ArsB	Arsenical pump membrane protein	324845	326143	+	194.363	161.418	38.6482	31.529	-2.11452	6.95018	8.92875e-33	1.03807e-31
cds0323	yecS_1	ABC.CYST.P; cystine transport system permease protein	amino acid ABC transporter permease	Amino acid ABC transporter membrane protein, PAAT family	326368	327045	-	7.91261	6.5714	3.73506	3.04704	-0.921999	1.40013	0.00194465	0.003385
cds0324	yckB	fliY; cystine transport system substrate-binding protein	ABC transporter substrate-binding protein	Amino acid ABC transporter substrate-binding protein	327058	327930	-	20.2891	16.85	24.7132	20.1609	0.652212	4.28785	0.000642417	0.00118278
cds0325	hypothetical protein	#N/A	DUF2680 domain-containing protein	Sporulation protein	328112	328441	+	65.1545	54.1106	91.7798	74.8735	0.703388	5.28645	0.000213419	0.000416134
cds0326	hypothetical protein	#N/A	MBL fold metallo-hydrolase	L-ascorbate metabolism protein UlaG, beta-lactamase superfamily	328488	329252	-	114.047	94.7159	47.6111	38.8408	-0.993059	5.59998	1.02568e-08	2.96501e-08
cds0327	lrpC_1	lrp; Lrp/AsnC family transcriptional regulator, leucine-responsive regulatory protein	transcriptional regulator	Transcriptional regulator	329369	329788	+	78.3999	65.1109	47.0683	38.398	-0.265444	4.42036	0.322196	0.382576
cds0328	yokD	aacC; aminoglycoside 3-N-acetyltransferase	AAC(3) family N-acetyltransferase	Aminoglycoside 3-N-acetyltransferase	329813	330619	+	120.059	99.7089	184.228	150.292	0.987894	6.55311	0.00478837	0.00785503
cds0329	nin	#N/A	DNA-entry nuclease	Competence protein J (ComJ)	330621	331007	-	131.528	109.234	193.058	157.495	0.906287	5.54341	0.00231973	0.00399135
cds0330	mcpA_1	mcp; methyl-accepting chemotaxis protein	methyl-accepting chemotaxis protein	Methyl-accepting chemotaxis protein	331145	332842	-	52.1696	43.3267	145.945	119.061	1.67311	7.12689	1.56904e-23	1.14817e-22
cds0331	nucB_1	#N/A	DNA-entry nuclease	Sporulation protein	332969	333397	-	27.2196	22.6058	52.12	42.5192	1.141	3.85917	3.17334e-09	9.58939e-09
cds0332	apc3	hyuA; N-methylhydantoinase A	hydantoinase/oxoprolinase family protein	Hydantoin utilization protein A	333764	335833	+	17.8178	14.7976	16.6187	13.5574	0.0836578	4.988	0.616391	0.66813
cds0333	apc4	hyuB; N-methylhydantoinase B	hydantoinase B/oxoprolinase family protein	Hydantoin utilization protein B	335823	337808	+	17.0199	14.135	89.7963	73.2553	2.7216	6.8099	4.14674e-64	1.43293e-62
cds0334	potD	ABC.SP.S; putative spermidine/putrescine transport system substrate-binding protein	ABC transporter substrate-binding protein	Putative spermidine/putrescine transport system substrate-binding protein	337805	338890	+	73.7278	61.2307	63.271	51.6161	0.160908	5.89492	0.298135	0.357187
cds0335	potA	ABC.SP.A; putative spermidine/putrescine transport system ATP-binding protein	polyamine ABC transporter ATP-binding protein	Polyamine ABC transporter ATP-binding protein	338899	339987	+	55.1782	45.8253	44.8182	36.5624	0.0473448	5.51285	0.765283	0.805425
cds0336	potB	ABC.SP.P1; putative spermidine/putrescine transport system permease protein	ABC transporter permease	ABC transporter permease	339987	340856	+	25.7161	21.3572	13.4891	11.0043	-0.458584	3.77079	0.0336678	0.048682
cds0337	ydcV	ABC.SP.P; putative spermidine/putrescine transport system permease protein	ABC transporter permease	ABC transporter permease	340849	341652	+	29.5608	24.5501	12.1509	9.91266	-1.17467	3.58503	9.86512e-10	3.12005e-09
cds0338	hypothetical protein	#N/A	hypothetical protein	#N/A	341765	341887	+	0.722139	0.599734	0	0	#N/A	#N/A	#N/A	#N/A
cds0339	srfAA	srfAA, lchAA; surfactin family lipopeptide synthetase A	D-alanine--poly(phosphoribitol) ligase subunit DltA	Non-ribosomal peptide synthetase	342261	352976	+	192.381	159.772	39.5287	32.2473	-1.99374	10.0887	7.82955e-39	1.07426e-37
cds0340	srfAB	srfAB, lchAB; surfactin family lipopeptide synthetase B	non-ribosomal peptide synthetase	Surfactin synthetase	352996	363690	+	109.199	90.6892	18.1774	14.829	-2.26503	9.14225	2.59051e-50	5.35405e-49
cds0341	srfAC	srfAC, lchAC; surfactin family lipopeptide synthetase C	non-ribosomal peptide synthetase	Surfactin synthetase	363736	367569	+	86.6416	71.9556	19.6344	16.0176	-1.95527	7.5069	5.46537e-38	7.20734e-37
cds0342	lgrD_1	#N/A	non-ribosomal peptide synthetase	Non-ribosomal peptide synthetase	367632	377774	+	20.6823	17.1766	5.14034	4.19346	-1.77595	7.23486	1.85118e-29	1.84229e-28
cds0343	lgrB	#N/A	non-ribosomal peptide synthetase	Amino acid adenylation domain-containing protein	377788	385986	+	41.0233	34.0697	21.1989	17.294	-0.715391	7.99113	5.34048e-06	1.23486e-05
cds0344	srfAD	srfATE, srfAD, lchAD; external thioesterase TEII	thioesterase	Thioesterase	385993	386733	+	64.6406	53.6838	53.4698	43.6204	0.00389543	5.25183	0.986108	0.991154
cds0345	hypothetical protein	#N/A	EamA/RhaT family transporter	Transporter	386772	387686	-	3.04936	2.53249	3.91039	3.19008	0.690716	1.89137	0.0145163	0.022285
cds0346	gabR_1	#N/A	PLP-dependent aminotransferase family protein	Transcriptional family classes i and ii	387824	389161	+	20.0567	16.657	15.32	12.498	-0.167339	4.53594	0.323495	0.383752
cds0347	sfp	LYS5, acpT; 4'-phosphopantetheinyl transferase	4'-phosphopantetheinyl transferase	4'-phosphopantetheinyl transferase	389148	389849	-	43.063	35.7637	45.9853	37.5146	0.404727	4.84094	0.0109709	0.0171311
cds0348	soxS	AraC family transcriptional regulator	family transcriptional regulator	Family transcriptional regulator	389993	390853	+	34.9542	29.0293	13.3803	10.9156	-1.18822	4.42298	1.19928e-09	3.75481e-09
cds0349	hypothetical protein	#N/A	hypothetical protein	Uncharacterized protein	390879	391469	-	32.8941	27.3185	26.3035	21.4582	-0.0223798	4.28793	0.917914	0.932913
cds0350	hypothetical protein	uncharacterized protein	YitT family protein	Membrane protein (YitT family protein)	391555	392199	-	17.2252	14.3054	7.96671	6.4992	-0.7911	2.91759	0.000405665	0.000766941
cds0351	tcyC	ABC.CYST.A; cystine transport system ATP-binding protein	amino acid ABC transporter ATP-binding protein	Amino acid ABC transporter ATP-binding protein (Amino acid ABC transporter ATPase)	392342	393085	-	104.978	87.1835	9.87844	8.05877	-3.15406	5.63202	2.28356e-60	7.10186e-59
cds0352	tcyB	ABC.CYST.P; cystine transport system permease protein	amino acid ABC transporter permease	Amino acid ABC transporter permease	393098	393790	-	51.7574	42.9844	16.2806	13.2816	-1.44409	4.28965	2.78854e-08	7.73167e-08
cds0353	tcyA	fliY; cystine transport system substrate-binding protein	cystine abc transporter (substrate-binding lipoprotein)	L-cystine-binding protein TcyA	393777	394592	-	270.115	224.33	238.89	194.885	-0.0512489	7.91682	0.704384	0.749789
cds0354	hypothetical protein	#N/A	DeoR family transcriptional regulator	Dienelactone hydrolase	394954	395574	+	30.6901	25.4881	22.0213	17.9648	-0.528234	4.21927	0.0112347	0.0175138
cds0355	rocE	rocE, rocC; arginine/ornithine permease	amino acid permease	Amino acid permease	395863	397296	+	5.73577	4.76354	4.1404	3.37771	-0.238964	3.18992	0.304568	0.364427
cds0356	dtpT	TC.POT; proton-dependent oligopeptide transporter, POT family	peptide MFS transporter	Peptide transporter	397341	398834	-	107.636	89.3916	29.4691	24.0407	-1.6002	6.38024	7.1514e-19	4.07466e-18
cds0357	hypothetical protein	#N/A	hypothetical protein	Right handed beta helix region	399098	400882	+	26.1349	21.705	5.64764	4.60731	-1.98786	7.14257	1.11149e-24	8.60596e-24
cds0358	ntaA	#N/A	LLM class flavin-dependent oxidoreductase	FMN-dependent oxidoreductase, nitrilotriacetate monooxygenase family	401081	402406	+	41.4528	34.4264	10.7627	8.78011	-1.61116	5.14624	4.8057e-18	2.61442e-17
cds0359	ytmI_1	#N/A	N-acetyltransferase	N-acetyltransferase	402424	402927	+	45.4704	37.763	18.2326	14.874	-0.93624	3.84808	0.0202792	0.0303214
cds0360	yxeM	yxeM; putative amino-acid transport system substrate-binding protein	amino acid ABC transporter substrate-binding protein	Amino acid ABC transporter substrate-binding protein	402950	403744	+	119.494	99.2395	50.3463	41.0723	-0.993936	6.05172	9.17014e-10	2.90518e-09
cds0361	yxeN_1	yxeN; putative amino-acid transport system permease protein	amino acid ABC transporter permease	Amino acid ABC transporter membrane protein, PAAT family	403769	404443	+	34.1358	28.3496	2.05672	1.67786	-3.92611	2.88057	4.98643e-22	3.36516e-21
cds0362	yxeO_1	yxeO; putative amino-acid transport system ATP-binding protein	amino acid ABC transporter ATP-binding protein	Amino acid ABC transporter ATP-binding protein	404456	405202	+	40.4345	33.5808	3.36118	2.74203	-3.17582	3.6287	1.11673e-42	1.72931e-41
cds0363	yxeP_2	yxeP; uncharacterized hydrolase	amidohydrolase	Amidohydrolase	405236	406393	+	11.6244	9.65403	4.88081	3.98174	-0.71687	3.42593	0.00134412	0.00239554
cds0364	hypothetical protein	#N/A	hypothetical protein	2-methylcitrate dehydratase PrpD	406384	407718	+	10.3373	8.58513	3.49711	2.85292	-1.21293	3.02923	3.7243e-08	1.02274e-07
cds0365	wecD	#N/A	N-acetyltransferase	Acetyltransferase	407992	408540	+	15.3474	12.746	25.6294	20.9083	0.826759	3.85125	7.57587e-05	0.000153909
cds0366	srrA_1	two-component system, OmpR family, response regulator	dna-binding response regulator	Dna-binding response regulator	408910	409605	+	89.1908	74.0727	114.875	93.714	0.859479	5.98863	5.07293e-08	1.3809e-07
cds0367	srrB	#N/A	sensor histidine kinase	Signal transduction histidine kinase	409595	411022	+	104.393	86.6984	168.718	137.639	0.952956	7.46388	2.67353e-10	8.76767e-10
cds0368	rsbRD_1	rsbR; rsbT co-antagonist protein RsbR	STAS domain-containing protein	Histidine kinase	411210	412055	-	199.403	165.604	140.942	114.98	-0.266695	6.98875	0.112163	0.147392
cds0369	yclM	lysC; aspartate kinase	aspartate kinase	Aspartokinase (EC 2.7.2.4)	412208	413584	-	43.0837	35.7808	9.26871	7.56136	-1.99306	5.05533	1.51882e-23	1.1136e-22
cds0370	emrY	#N/A	MFS transporter	Multidrug MFS transporter	413759	415192	-	21.1043	17.527	4.7202	3.85071	-1.84567	4.0942	1.41934e-21	9.3918e-21
cds0371	mce3R	#N/A	hypothetical protein	Transcriptional regulator	415209	416075	-	53.8212	44.6983	17.0216	13.8862	-1.47079	5.08432	9.94272e-17	5.09002e-16
cds0372	hypothetical protein	#N/A	hypothetical protein	Uncharacterized protein	416214	416558	-	22.8646	18.989	56.3842	45.9979	1.5183	3.82601	3.64026e-13	1.48963e-12
cds0373	sdpR	#N/A	transcriptional regulator	ArsR family transcriptional regulator (Transcriptional regulator)	416712	417023	+	27.2386	22.6216	57.8761	47.215	1.34547	3.68742	5.80635e-11	2.02706e-10
cds0374	hypothetical protein	#N/A	DUF4865 domain-containing protein	Uncharacterized protein	417105	417656	-	23.2894	19.3418	62.7081	51.1569	1.73543	4.40213	3.01086e-19	1.7394e-18
cds0375	gltR_1	#N/A	LysR family transcriptional regulator	DNA-binding transcriptional regulator, LysR family	417753	418487	+	12.9938	10.7913	20.1576	16.4444	1.05945	3.72038	9.54707e-08	2.54316e-07
cds0376	gabR_2	GntR family transcriptional regulator / MocR family aminotransferase	PLP-dependent aminotransferase family protein	PLP-dependent aminotransferase family protein	418554	419978	-	7.78795	6.46786	4.48985	3.6628	-0.459512	3.50408	0.0348045	0.0501508
cds0377	davT	gabT; 4-aminobutyrate aminotransferase / (S)-3-amino-2-methylpropionate transaminase	4-aminobutyrate aminotransferase apoenzyme	4-aminobutyrate aminotransferase apoenzyme	420081	421403	+	17.7125	14.7102	70.6191	57.6106	2.2679	6.19632	1.3747e-39	1.93599e-38
cds0378	yhdG_2	#N/A	amino acid permease	Amino acid permease	421425	422813	+	13.4307	11.1542	15.2745	12.4609	-0.0108168	3.73875	0.960156	0.968722
cds0379	gabD	gabD; succinate-semialdehyde dehydrogenase / glutarate-semialdehyde dehydrogenase	NAD-dependent succinate-semialdehyde dehydrogenase	Aldehyde dehydrogenase	422788	424182	+	677.537	562.692	453.526	369.984	-0.453206	9.41483	0.00715309	0.0114373
cds0380	ywrO	NQO1; NAD(P)H dehydrogenase (quinone)	flavodoxin family protein	NAD(P)H dehydrogenase (Quinone)	424228	424824	-	379.328	315.031	327.437	267.121	0.0494177	7.71793	0.753242	0.79432
cds0381	hypothetical protein	#N/A	DUF1775 domain-containing protein	Protein ycni	424955	425569	-	4174.8	3467.16	893.046	728.542	-2.34719	9.84029	1.17057e-13	4.93065e-13
cds0382	ycnJ	ycnJ; copper transport protein	copper-binding protein	Copper-binding protein	425586	427220	-	2186.83	1816.16	1380.87	1126.51	-0.533586	11.3426	5.58283e-05	0.000115302
cds0383	mtlA	PTS-Mtl-EIIC, mtlA, cmtA; PTS system, mannitol-specific IIC component	PTS mannitol transporter subunit IICBA	PTS system mannitol-specific transporter subunit IIBC	427728	429170	+	274.343	227.841	16.4644	13.4316	-3.4053	7.90454	3.24619e-88	1.95399e-86
cds0384	mtlF	PTS-Mtl-EIIA, mtlA, cmtB; PTS system, mannitol-specific IIA component	PTS mannitol transporter subunit IIA	PTS mannitol transporter subunit IIA	429266	429700	+	430.175	357.259	214.652	175.112	-0.725848	7.28881	0.273489	0.330204
cds0385	mtlD	mtlD; mannitol-1-phosphate 5-dehydrogenase	mannitol-1-phosphate 5-dehydrogenase	Mannitol-1-phosphate 5-dehydrogenase (EC 1.1.1.17)	429702	430823	+	254.748	211.567	92.5033	75.4636	-1.26854	7.92727	1.87818e-22	1.29563e-21
cds0386	mcpA_2	mcp; methyl-accepting chemotaxis protein	methyl-accepting chemotaxis protein	Chemotaxis protein	430920	432668	+	20.0893	16.6841	13.2127	10.7788	-0.357374	4.75582	0.0520422	0.073098
cds0387	rsxD	#N/A	hypothetical protein	Membrane protein	432713	433579	-	13.2607	11.0129	4.76873	3.89031	-1.78867	2.09327	1.13099e-06	2.75334e-06
cds0388	apbE	apbE; FAD:protein FMN transferase	FAD:protein FMN transferase	Thiamine biosynthesis protein ApbE	433537	434514	-	27.5045	22.8424	0.663813	0.541535	-0.0699809	4.09045	0.81062	0.844566
cds0389	hypothetical protein	#N/A	FMN-binding protein	Fmn-binding domain protein	434530	434994	-	47.8465	39.7364	51.4303	41.9565	0.436395	4.44722	0.0140222	0.0215887
cds0390	tdcF_2	#N/A	RidA family protein	L-PSP family endoribonuclease	435345	435737	+	77.7334	64.5574	30.6881	25.0351	-1.32359	4.77168	5.58895e-12	2.109e-11
cds0391	hypothetical protein	#N/A	DUF2651 domain-containing protein	Uncharacterized protein	435781	436023	-	23.7982	19.7643	4.16377	3.39678	-0.754482	0.672349	0.229727	0.281742
cds0392	hypothetical protein	#N/A	hypothetical protein	Uncharacterized protein	436055	436348	-	106.347	88.3204	21.3291	17.4001	-1.5223	3.42798	0.011072	0.0172818
cds0393	gloA_1	GLO1, gloA; lactoylglutathione lyase	VOC family protein	Glyoxalase	436374	436751	-	347.014	288.194	79.349	64.7324	-1.78854	5.99965	3.73945e-29	3.6629e-28
cds0394	hypothetical protein	#N/A	hypothetical protein	Calcium-binding protein	436936	437202	+	109.914	91.2833	33.08	26.9864	-1.47777	4.02188	1.65724e-12	6.46946e-12
cds0395	ycsE	ycsE, yitU, ywtE; 5-amino-6-(5-phospho-D-ribitylamino)uracil phosphatase	haloacid dehalogenase	Uncharacterized protein	437306	438085	+	52.2907	43.4272	30.4927	24.8758	-0.501734	5.10129	0.00701176	0.0112212
cds0396	hypothetical protein	UPF0271 protein	LamB/YcsF family protein	UPF0271 protein SAMN05216491_3425	438259	439017	+	148.538	123.36	13.8748	11.319	-3.07256	7.15555	5.79682e-74	2.57544e-72
cds0397	mntH_1	#N/A	divalent metal cation transporter	Branched chain amino acids transporter	439042	440259	+	42.8765	35.6088	1.36461	1.11324	-4.61026	4.87157	6.66256e-45	1.1251e-43
cds0398	hypothetical protein	#N/A	putative hydro-lyase	Putative hydro-lyase SAMN05216491_3427 (EC 4.2.1.-)	440264	441055	+	57.4003	47.6708	2.4548	2.00261	-4.2897	4.92359	1.51931e-48	2.93786e-47
cds0399	kipI	kipI; inhibitor of KinA	allophanate hydrolase subunit 1	Kinase inhibitor	441075	441821	+	46.0296	38.2274	2.65173	2.16326	-4.91309	4.14529	3.4874e-43	5.49155e-42
cds0400	kipA	kipA; antagonist of KipI	KipI antagonist	Antagonist of KipI	441818	442822	+	49.1109	40.7864	0.105468	0.08604	-3.20341	4.88181	1.54864e-15	7.36244e-15
cds0401	kipR_2	#N/A	IclR family transcriptional regulator	IclR family transcriptional regulator	442837	443610	+	46.1355	38.3154	36.6772	29.921	-0.0110268	5.85047	0.956472	0.965266
cds0402	azoR2_1	acpD, azoR; FMN-dependent NADH-azoreductase	fmn-dependent NADH-azoreductase 2	FMN-dependent NADH-azoreductase (EC 1.7.-.-) (Azo-dye reductase) (FMN-dependent NADH-azo compound oxidoreductase)	443645	444280	-	149.159	123.876	74.6514	60.9001	-0.797243	6.4594	6.87869e-06	1.57107e-05
cds0403	lipC_1	#N/A	germination protein	Lysophospholipase L1	444695	445327	+	24.6133	20.4413	6.76182	5.51625	-1.4517	4.63772	1.98241e-10	6.58216e-10
cds0404	hypothetical protein	#N/A	linear amide C-N hydrolase	Predicted choloylglycine hydrolase	445415	446497	+	25.5525	21.2213	12.1943	9.94803	-0.766109	4.45217	4.68507e-05	9.75169e-05
cds0405	mtlR	mtlR; mannitol operon transcriptional antiterminator	PRD domain-containing protein	Transcriptional regulator (EC 2.7.1.69)	446619	448706	+	85.3786	70.9067	63.6174	51.8987	-0.148786	7.43964	0.341585	0.402144
cds0406	ubiE	#N/A	class I SAM-dependent methyltransferase	Methyltransferase domain-containing protein	448723	449334	-	666.398	553.441	571.547	466.265	0.0194936	8.56797	0.899151	0.917843
cds0407	ydaD_1	#N/A	NAD(P)-dependent oxidoreductase	NAD(P)-dependent oxidoreductase	449490	450359	+	327.771	272.212	472.109	385.143	0.763738	8.31565	8.87722e-07	2.18246e-06
cds0408	ydaG	#N/A	general stress protein	General stress protein	450654	451076	+	1795.45	1491.12	3044.98	2484.07	0.962462	10.4082	1.34658e-10	4.51927e-10
cds0409	hypothetical protein	#N/A	hypothetical protein	Uncharacterized protein	451666	451848	-	33.5042	27.8251	17.1689	14.0063	-1.6027	3.33938	4.07411e-12	1.54991e-11
cds0410	hypothetical protein	#N/A	hypothetical protein	Uncharacterized protein	452223	454490	+	28.3083	23.5099	9.60332	7.83434	-1.33895	5.61282	1.59979e-12	6.25173e-12
cds0411	hypothetical protein	#N/A	DUF3817 domain-containing protein	Uncharacterized protein	454565	454861	-	14.2545	11.8383	15.7375	12.8385	0.762594	1.67798	0.00536061	0.00872472
cds0412	rspR	#N/A	GntR family transcriptional regulator	GntR family transcriptional regulator	454994	455668	-	45.4502	37.7462	41.3224	33.7106	0.110526	4.71745	0.556882	0.613425
cds0413	rhaS_1	#N/A	AraC family transcriptional regulator	AraC family transcriptional regulator	455823	456644	+	56.3948	46.8357	41.1261	33.5504	-0.247394	5.35743	0.136522	0.174846
cds0414	hypothetical protein	#N/A	EamA/RhaT family transporter	EamA/RhaT family transporter	456641	457573	+	12.9509	10.7557	13.4291	10.9554	0.433258	3.62465	0.0640697	0.08869
cds0415	dmlA	ttuC, dmlA; tartrate dehydrogenase/decarboxylase / D-malate dehydrogenase	tartrate dehydrogenase	Tartrate dehydrogenase/decarboxylase / D-malate dehydrogenase	457570	458727	+	34.5556	28.6983	0	0	-1.00268	4.75544	5.53697e-09	1.6387e-08
cds0416	topB	topB; DNA topoisomerase III	DNA topoisomerase III	DNA topoisomerase III	458800	460986	+	161.158	133.841	148.605	121.231	0.120408	8.53448	0.407099	0.467618
cds0417	hypothetical protein	#N/A	hypothetical protein	Uncharacterized protein	461184	462266	+	7.51484	6.24105	10.9773	8.95523	0.864434	3.63068	2.01429e-05	4.37054e-05
cds0418	hypothetical protein	#N/A	GGDEF domain-containing protein	Diguanylate cyclase (GGDEF) domain-containing protein	462247	463098	+	7.94696	6.59992	2.73108	2.228	1.07654	2.9818	2.14074e-07	5.51362e-07
cds0419	hypothetical protein	#N/A	DUF2334 domain-containing protein	Uncharacterized protein YdaL	463088	464803	+	5.34875	4.44212	2.34783	1.91535	-0.876337	3.20894	0.000143874	0.000284396
cds0420	icaA	#N/A	glycosyltransferase family 2 protein	Glycosyltransferase, catalytic subunit of cellulose synthase and poly-beta-1,6-N-acetylglucosamine synthase	464796	466064	+	5.86697	4.8725	5.24749	4.28087	0.228608	2.9054	0.282579	0.340189
cds0421	hypothetical protein	#N/A	hypothetical protein	Regulator	466069	468150	+	9.42888	7.83066	12.3616	10.0845	0.552594	4.64093	0.00248236	0.00424766
cds0422	hypothetical protein	#N/A	APC family permease	Amino acid permease	468478	470304	+	27.5216	22.8566	27.0399	22.059	-0.116144	5.97315	0.516439	0.5755
cds0423	ydaP	E1.2.3.3, poxL; pyruvate oxidase	pyruvate oxidase	Pyruvate oxidase	470375	472096	+	727.388	604.093	476.69	388.881	-0.368305	10.0644	0.0158231	0.0240635
cds0424	yqcG_1	#N/A	transposase	YqcG	472329	473903	+	48.66	40.412	49.0469	40.0122	0.319733	6.10705	0.108993	0.143793
cds0425	hypothetical protein	#N/A	hypothetical protein	Uncharacterized protein	473924	474259	+	19.5285	16.2184	49.1239	40.075	1.70257	1.95114	1.16026e-08	3.31807e-08
cds0426	hypothetical protein	#N/A	hypothetical protein	Uncharacterized protein	474525	474710	+	2.962	2.45993	0.506553	0.413243	0.136128	0.77298	0.783006	0.820837
cds0427	hypothetical protein	#N/A	MORN repeat protein	Morn repeat protein	475039	475227	+	4.65503	3.86598	10.6397	8.6798	1.83107	1.52743	3.69547e-09	1.10953e-08
cds0428	hypothetical protein	#N/A	hypothetical protein	Uncharacterized protein	475419	475643	+	11.2885	9.3751	6.06432	4.94724	-0.668686	1.20384	0.0457206	0.0647059
cds0429	hypothetical protein	#N/A	hypothetical protein	Response regulator	475682	475945	-	175.477	145.733	105.033	85.6856	-0.381825	4.92914	0.170271	0.213741
cds0430	ydaF_1	rimL; ribosomal-protein-serine acetyltransferase	N-acetyltransferase	GCN5 family acetyltransferase (N-acetyltransferase)	476045	476614	-	259.643	215.632	142.17	115.981	-0.675662	6.66262	3.88791e-06	9.05158e-06
cds0431	mntH_2	mntH; manganese transport protein	divalent metal cation transporter	Divalent metal cation transporter MntH	476682	477959	-	173.369	143.983	49.1656	40.109	-1.52438	7.29069	1.39895e-20	8.74518e-20
cds0432	hypothetical protein	#N/A	GlsB/YeaQ/YmgE family stress response membrane protein	YdaS	478189	478449	-	4175.1	3467.41	12127	9893.14	1.77244	11.1511	3.22511e-31	3.45865e-30
cds0433	hypothetical protein	#N/A	EcsC family protein	EcsC family protein	478606	479436	+	47.9699	39.8388	31.6482	25.8184	-0.369206	5.17838	0.0474826	0.0670469
cds0434	dctP	#N/A	C4-dicarboxylate ABC transporter	C4-dicarboxylate binding protein	479462	480559	-	122.244	101.523	124.214	101.333	0.269373	6.89464	0.11737	0.153048
cds0435	dcuS_1	dctS; two-component system, CitB family, sensor histidine kinase DctS	histidine kinase	Histidine kinase	480627	482246	+	24.4241	20.2841	56.8885	46.4093	1.52357	5.83061	4.07527e-23	2.89694e-22
cds0436	dcuR_1	dctR; two-component system, CitB family, response regulator DctR	two-component system response regulator	Chemotaxis protein CheY	482243	482926	+	16.7337	13.8973	20.1826	16.4649	0.520933	3.44776	0.0650315	0.0898547
cds0437	dctA	dctA; aerobic C4-dicarboxylate transport protein	dicarboxylate/amino acid:cation symporter	Dicarboxylate/amino acid:cation symporter (Glutamate:protein symporter)	483051	484319	+	85.6705	71.1491	58.3998	47.6422	-0.315456	6.26823	0.0566637	0.0792018
cds0438	hypothetical protein	#N/A	AI-2E family transporter	AI-2E family transporter (Membrane protein)	484529	485551	+	49.5029	41.112	29.9635	24.4441	-0.413932	5.27857	0.0268117	0.0394098
cds0439	gltP	#N/A	sodium:dicarboxylate symporter	Dicarboxylate/amino acid:cation symporter	485826	487067	+	137.404	114.114	33.5765	27.3915	-1.81424	6.71231	8.08924e-24	6.01375e-23
cds0440	yxlF_2	ABC-2.A; ABC-2 type transport system ATP-binding protein	ABC transporter ATP-binding protein	ABC transporter ATP-binding protein	487194	488120	+	8.5766	7.12284	18.5235	15.1113	1.33339	3.55349	3.826e-12	1.45849e-11
cds0441	hypothetical protein	ABC-2.P; ABC-2 type transport system permease protein	ABC transporter permease	ABC transporter permease (Membrane protein)	488098	488865	+	9.43845	7.8386	12.2812	10.0189	0.604161	3.14699	0.00589142	0.00955947
cds0442	hypothetical protein	#N/A	hypothetical protein	Uncharacterized protein	488983	489318	+	300.85	249.855	213.234	173.955	-0.251099	5.88677	0.153773	0.195065
cds0443	hypothetical protein	#N/A	Fur-regulated basic protein FbpB	Fur-regulated basic protein B	489417	489566	-	123.753	102.776	113.07	92.2422	0.923344	5.45552	3.36854e-07	8.54614e-07
cds0444	ydbP	#N/A	thioredoxin	Thioredoxin	489906	490226	-	164.418	136.549	359.703	293.444	1.4823	6.70345	3.55197e-17	1.86967e-16
cds0445	ddl	ddl; D-alanine-D-alanine ligase	D-alanine--D-alanine ligase	D-alanine--D-alanine ligase	490411	491493	+	312.225	259.302	272.184	222.046	0.0768477	8.05626	0.61483	0.667019
cds0446	murF	murF; UDP-N-acetylmuramoyl-tripeptide--D-alanyl-D-alanine ligase	UDP-N-acetylmuramoyl-tripeptide--D-alanyl-D-alanine ligase	UDP-N-acetylmuramoyl-tripeptide--D-alanyl-D-alanine ligase (EC 6.3.2.10) (D-alanyl-D-alanine-adding enzyme)	491575	492939	+	178.721	148.428	252.916	206.328	0.791326	7.9846	9.66633e-08	2.57309e-07
cds0447	Thermostable monoacylglycerol lipase	#N/A	carboxylesterase	Carboxylesterase	492966	493664	+	194.154	161.244	116.896	95.3628	-0.797546	6.17887	1.65373e-06	3.96894e-06
cds0448	hypothetical protein	#N/A	hypothetical protein	N-acetylglutamate synthase	493785	494123	+	369.798	307.116	804.563	656.358	1.52172	7.89512	2.39808e-23	1.73779e-22
cds0449	cshA	deaD, cshA; ATP-dependent RNA helicase DeaD	ATP-dependent helicase	ATP-dependent helicase	494290	495780	+	422.687	351.04	449.471	366.676	0.385663	9.38026	0.0125986	0.019542
cds0450	hypothetical protein	uncharacterized protein	membrane protein	Membrane protein	495891	496370	+	122.905	102.072	0.400103	0.326402	-2.21757	4.90645	5.81443e-37	7.53453e-36
cds0451	hypothetical protein	putative membrane protein	membrane protein	Bacterial membrane flanked domain-containing protein	496363	497856	+	62.7503	52.1139	23.9387	19.5291	-1.16945	6.49675	1.6008e-13	6.70502e-13
cds0452	gluP_1	#N/A	rhomboid family intramembrane serine protease	Rhomboid family intramembrane serine protease	497912	498517	-	49.0846	40.7646	15.2602	12.4492	-1.45207	4.53627	4.29301e-13	1.74717e-12
cds0453	acpS	acpS; holo-[acyl-carrier protein] synthase	holo-ACP synthase	Holo-[acyl-carrier-protein] synthase (Holo-ACP synthase) (EC 2.7.8.7) (4'-phosphopantetheinyl transferase AcpS)	498612	498977	+	28.5264	23.6911	27.8034	22.6818	0.481298	3.4357	0.0193666	0.0289917
cds0454	ydcC	#N/A	outer membrane lipoprotein carrier protein LolA	DUF4367 domain-containing protein	499147	500154	+	174.664	145.058	194.67	158.81	0.351852	8.60343	0.0233155	0.0346528
cds0455	alr_1	alr; alanine racemase	alanine racemase	Alanine racemase (EC 5.1.1.1)	500283	501464	+	95.34	79.1796	53.4571	43.61	-0.409258	7.07904	0.0160959	0.0244685
cds0456	ndoAI	ndoAI; CopG family transcriptional regulator / antitoxin EndoAI	hypothetical protein	Transcriptional inhibitor endoAI	501758	502039	+	739.475	614.131	2372.92	1935.82	2.38884	8.85403	6.19625e-58	1.73868e-56
cds0457	ndoA	mazF, ndoA, chpA; mRNA interferase MazF	mRNA interferase EndoA	mRNA interferase (EC 3.1.-.-)	502044	502394	+	659.74	547.912	136.677	111.5	-2.69241	6.93278	8.05992e-20	4.79739e-19
cds0458	rsbRA	rsbR; rsbT co-antagonist protein RsbR	STAS domain-containing protein	RsbT co-antagonist protein RsbRA	502511	503341	+	302.693	251.385	576.504	470.308	1.17901	8.47278	1.57897e-14	6.97362e-14
cds0459	rsbS	rsbS; rsbT antagonist protein RsbS	STAS domain-containing protein	Antagonist protein RsbS	503346	503714	+	406.191	337.34	435.55	355.319	-0.762274	6.15536	0.114513	0.149864
cds0460	rsbT	rsbT; serine/threonine-protein kinase RsbT	anti-sigma regulatory factor	Serine/threonine-protein kinase RsbT (Switchprotein/serine kinase) (Anti-sigma-B factor rsbT) (EC 2.7.11.1)	503717	504118	+	445.339	369.852	501.096	408.791	0.74286	7.2476	0.0477877	0.0674522
cds0461	rsbU	rsbU_P; phosphoserine phosphatase RsbU/P	phosphoserine phosphatase	Phosphoserine phosphatase	504129	505136	+	203.492	168.999	136.952	111.725	-0.191408	7.34487	0.177033	0.221456
cds0462	rsbV	rsbV; anti-sigma B factor antagonist	STAS domain-containing protein	Anti-sigma factor antagonist	505196	505525	+	4467.96	3710.62	10142.4	8274.11	1.57903	11.0619	4.47595e-10	1.45254e-09
cds0463	rsbW	rsbW; serine/threonine-protein kinase RsbW	anti-sigma B factor RsbW	Serine-protein kinase RsbW (EC 2.7.11.1) (Anti-sigma-B factor) (Sigma-B negative effector RsbW)	505522	506010	+	3373.38	2801.58	4323.03	3526.7	0.897788	10.2661	0.0115439	0.0179807
cds0464	sigB	sigB; RNA polymerase sigma-B factor	RNA polymerase sigma factor SigB	RNA polymerase sigma-B factor	505976	506764	+	4078.38	3387.08	7929.43	6468.78	1.35987	11.94	1.20425e-11	4.40181e-11
cds0465	rsbX	rsbX; phosphoserine phosphatase RsbX	phosphoserine phosphatase	Phosphoserine phosphatase	506764	507363	+	3346.81	2779.51	4582.44	3738.33	0.714685	11.0598	4.59064e-09	1.36621e-08
cds0466	rpsA	tex; protein Tex	RNA-binding transcriptional accessory protein	RNA-binding transcriptional accessory protein	507440	509599	+	430.43	357.471	175.278	142.991	-1.06528	9.48121	4.13694e-12	1.57221e-11
cds0467	Protein SprT-like protein	sprL; SprT-like protein	SprT family protein	SprT family protein	509853	510326	+	285.914	237.45	80.1628	65.3963	-1.70773	6.72354	5.66101e-21	3.62996e-20
cds0468	acoA_1	acoA; acetoin:2,6-dichlorophenolindophenol oxidoreductase subunit alpha	thiamine pyrophosphate-dependent dehydrogenase E1 component subunit alpha	Pyruvate dehydrogenase (Acetyl-transferring) E1 component subunit alpha	510519	511496	+	2959.12	2457.54	2690.56	2194.94	0.106104	11.7924	0.348702	0.409617
cds0469	acoB	acoB; acetoin:2,6-dichlorophenolindophenol oxidoreductase subunit beta	alpha-ketoacid dehydrogenase subunit beta	Alpha-ketoacid dehydrogenase subunit beta	511517	512554	+	2445.66	2031.11	1334.02	1088.29	-0.688075	11.0017	4.63928e-08	1.26748e-07
cds0470	pdhC_1	DLAT, aceF, pdhC; pyruvate dehydrogenase E2 component (dihydrolipoamide acetyltransferase)	2-oxo acid dehydrogenase subunit E2	Dihydrolipoamide acetyltransferase component of pyruvate dehydrogenase complex (EC 2.3.1.-)	512572	513702	+	3712.38	3083.12	1734.62	1415.09	-0.810985	11.7769	5.87133e-13	2.36373e-12
cds0471	pdhD_1	DLD, lpd, pdhD; dihydrolipoamide dehydrogenase	dihydrolipoyl dehydrogenase	Dihydrolipoyl dehydrogenase (EC 1.8.1.4)	513721	515100	+	1421.62	1180.65	701.351	572.158	-0.715653	10.9504	1.05799e-07	2.80029e-07
cds0472	acoR	acoR; sigma-54 dependent transcriptional regulator, acetoin dehydrogenase operon transcriptional activator AcoR	sigma-54-dependent Fis family transcriptional regulator	Sigma-54-dependent Fis family transcriptional regulator	515209	517056	+	2445.08	2030.63	1344.27	1096.65	-0.620559	12.2741	2.08728e-05	4.51316e-05
cds0473	bioH	#N/A	alpha/beta hydrolase	2-hydroxy-6-oxo-6-phenylhexa-2,4-dienoate hydrolase	518098	518892	+	20.1536	16.7375	10.7292	8.7528	-0.0753633	4.28383	0.724687	0.768056
cds0474	cspC	cspA; cold shock protein (beta-ribbon, CspA family)	cold-shock protein	Conserved domain protein	519161	519364	+	154.821	128.578	186.851	152.432	0.688372	6.36422	0.000113042	0.000225721
cds0475	bglF_2	#N/A	PTS beta-glucoside transporter subunit EIIBCA	Pts beta-glucoside-specific iiabc component (EC 2.7.1.69)	519966	521810	+	2.54878	2.11676	4.00908	3.27059	0.966903	2.57888	3.62746e-05	7.61829e-05
cds0476	Carbohydrate deacetylase	chbG; chitin disaccharide deacetylase	hypothetical protein	Uncharacterized protein	521876	522646	+	7.63107	6.33758	20.0369	16.346	1.65595	3.99546	3.66598e-14	1.59086e-13
cds0477	licT_2	#N/A	PRD domain-containing protein	Transcription antiterminator	522759	523604	+	47.625	39.5524	58.2669	47.5338	0.486485	5.43779	0.00711493	0.0113814
cds0478	adhA	yahK; uncharacterized zinc-type alcohol dehydrogenase-like protein	NAD(P)-dependent alcohol dehydrogenase	Uncharacterized zinc-type alcohol dehydrogenase-like protein	523728	524777	-	90.8225	75.4278	21.694	17.6978	-1.37944	5.97636	8.13607e-14	3.45436e-13
cds0479	adhR	adhR; MerR family transcriptional regulator, aldehyde-responsive regulator	family transcriptional regulator	Family transcriptional regulator	525001	525402	+	55.5474	46.132	144.844	118.163	1.87248	5.3964	9.93524e-27	8.64296e-26
cds0480	bg1	#N/A	beta-glucanase	Endo-beta-1,3-1,4 glucanase (EC 3.2.1.73)	525445	526176	-	850.117	706.019	354.626	289.302	-1.02914	9.60321	4.09444e-11	1.44155e-10
cds0481	pytH	#N/A	alpha/beta hydrolase fold protein	Alpha beta hydrolase fold protein	526421	527131	-	53.6661	44.5695	52.2789	42.6489	0.140232	5.29125	0.455992	0.517096
cds0482	hypothetical protein	#N/A	TetR/AcrR family transcriptional regulator	Transcriptional family	527346	527918	+	17.2605	14.3348	10.6122	8.65735	-0.111556	3.12029	0.598759	0.652238
cds0483	emrB_1	lmrB; MFS transporter, DHA2 family, lincomycin resistance protein	MFS transporter	Efflux transporter drug-export protein	527998	529437	+	22.8147	18.9476	19.2693	15.7198	0.0161432	4.81175	0.932168	0.945083
cds0484	nlhH_1	aes; acetyl esterase	alpha/beta hydrolase	Carboxylesterase a	529628	530521	+	792.239	657.952	188.782	154.007	-1.74498	8.7257	5.14321e-28	4.71608e-27
cds0485	hypothetical protein	#N/A	DNA-binding protein	Uncharacterized protein	530669	531046	+	39.4037	32.7247	63.5441	51.8389	1.30363	4.42069	7.48348e-12	2.79284e-11
cds0486	putative oxidoreductase	uncharacterized protein	KR domain-containing protein	Oxidoreductase	531158	531919	+	75.9558	63.081	96.0544	78.3607	0.563362	6.09168	0.000825586	0.00150886
cds0487	hypothetical protein	#N/A	hypothetical protein	Uncharacterized protein family (UPF0715)	532033	532407	-	19.4875	16.1843	26.491	21.6112	0.867933	3.28099	7.41237e-05	0.000150916
cds0488	ansZ	E3.5.1.1, ansA, ansB; L-asparaginase	type II asparaginase	L-asparaginase	532637	533785	+	401.092	333.105	444.709	362.791	0.376403	9.00014	0.0140354	0.0216001
cds0489	cpo	#N/A	alpha/beta hydrolase	Alpha/beta hydrolase	533821	534714	-	179.597	149.155	81.3252	66.3446	-0.909425	6.61839	7.14857e-09	2.09137e-08
cds0490	hypothetical protein	#N/A	transcriptional regulator	DNA-binding transcriptional regulator, MarR family	534771	535223	-	92.1358	76.5185	67.126	54.761	-0.192537	5.0894	0.274258	0.330812
cds0491	qacR	#N/A	TetR/AcrR family transcriptional regulator	TetR family transcriptional regulator	535548	536153	+	106.966	88.8346	312.328	254.795	1.8678	7.09565	5.2966e-35	6.45977e-34
cds0492	tetA_1	blt; MFS transporter, DHA1 family, multidrug resistance protein	MFS transporter	MFS transporter, DHA1 family, multidrug resistance protein	536185	537381	+	41.1096	34.1414	17.7755	14.5012	-0.975445	4.86169	1.6998e-09	5.2688e-09
cds0493	icaC	#N/A	hypothetical protein	Membrane-bound acyltransferase YfiQ, involved in biofilm formation	537522	538553	+	57.6294	47.8611	14.8189	12.0892	-1.74241	5.03996	7.88661e-19	4.46629e-18
cds0494	ydfJ	putative drug exporter of the RND superfamily	MMPL family transporter	Uncharacterized protein	538703	540880	+	11.0257	9.15677	8.73825	7.12861	-0.0535566	4.58457	0.784373	0.821347
cds0495	liaS_1	ydfH; two-component system, NarL family, sensor histidine kinase YdfH	sensor histidine kinase	Two-component system, NarL family, sensor histidine kinase YdfH	540971	542167	+	6.17267	5.12638	8.96038	7.30983	0.827972	3.30633	6.65496e-05	0.000136239
cds0496	degU_1	ydfI; two-component system, NarL family, response regulator YdfI	DNA-binding response regulator	Two-component system, NarL family, response regulator YdfI	542174	542824	+	20.2005	16.7764	42.762	34.885	1.39404	4.48292	1.59972e-15	7.5956e-15
cds0497	hypothetical protein	#N/A	hypothetical protein	Uncharacterized protein	542885	543301	-	29.4508	24.4588	64.41	52.5453	1.47001	4.07648	0.0432317	0.0614631
cds0498	hypothetical protein	#N/A	DNA-binding protein	Uncharacterized protein	543298	543738	-	27.6692	22.9792	0.089667	0.07315	-0.943997	2.92729	0.00816399	0.0129486
cds0499	hypothetical protein	#N/A	GNAT family N-acetyltransferase	GNAT acetyltransferase	543897	544688	+	38.1435	31.6781	31.7938	25.9372	0.114722	4.55403	0.509057	0.569143
cds0500	hypothetical protein	yjgM; putative acetyltransferase	N-acetyltransferase	N-acetyltransferase	544680	545153	-	47.2882	39.2727	24.0533	19.6225	-0.602937	3.51528	0.236813	0.290051
cds0501	hypothetical protein	#N/A	membrane protein	Uncharacterized protein	545205	545474	+	71.367	59.2701	65.0388	53.0583	0.57384	3.71032	0.376562	0.438344
cds0502	speG_1	#N/A	GNAT family N-acetyltransferase	Protein N-acetyltransferase, RimJ/RimL family	545487	546011	-	119.615	99.3402	21.0765	17.1941	-2.14109	4.56868	5.30372e-25	4.22036e-24
cds0503	Virulence protein	#N/A	ring-cleaving dioxygenase	Ring-cleaving dioxygenase	546008	546403	-	136.683	113.515	85.8613	70.0452	-0.202614	5.15159	0.647569	0.696826
cds0504	hypothetical protein	#N/A	N-acetyltransferase	N-acetyltransferase	546472	547095	-	9.72865	8.07961	14.4539	11.7914	0.943719	3.279	1.18507e-05	2.63726e-05
cds0505	hypothetical protein	#N/A	TetR/AcrR family transcriptional regulator	Transcriptional regulator, TetR family	547245	547808	+	15.4164	12.8033	29.0771	23.7209	1.29445	3.93663	3.11089e-11	1.10887e-10
cds0506	folA	#N/A	dihydrofolate reductase	Dihydrofolate reductase	547876	548415	+	25.1325	20.8724	153.56	125.274	2.9547	5.48605	4.22323e-60	1.28139e-58
cds0507	mhqR_1	mhqR; MarR family transcriptional regulator, 2-MHQ and catechol-resistance regulon repressor	transcriptional regulator	Transcriptional regulator	548525	548998	+	7.63184	6.33822	29.2116	23.8307	2.31077	2.65617	5.64336e-20	3.39147e-19
cds0508	mhqN	putative NAD(P)H nitroreductase	nitroreductase family protein	Putative NAD(P)H nitroreductase	548982	549605	+	17.1284	14.2251	22.5169	18.3692	0.674735	3.21323	0.00803931	0.012778
cds0509	luxA_2	#N/A	LLM class flavin-dependent oxidoreductase	LLM class flavin-dependent oxidoreductase	549623	550675	+	61.7534	51.286	13.8566	11.3042	-2.36853	4.94047	1.18533e-41	1.76946e-40
cds0510	hypothetical protein	#N/A	hypothetical protein	Uncharacterized protein	551026	551319	+	183.008	151.987	45.8655	37.4168	-1.77417	4.88502	5.46517e-22	3.67496e-21
cds0511	sutR	#N/A	XRE family transcriptional regulator	Cupin domain-containing protein	551363	551917	-	152.694	126.812	165.644	135.132	0.553865	6.33043	0.000284077	0.000546482
cds0512	eamB	#N/A	amino acid transporter LysE	Threonine/homoserine/homoserine lactone efflux protein	552030	552629	+	117.818	97.8476	129.461	105.613	0.619464	6.05177	0.000236254	0.000458027
cds0513	mshD_1	#N/A	N-acetyltransferase	Protein N-acetyltransferase, RimJ/RimL family	552634	553185	-	124.158	103.113	62.3117	50.8335	-0.634655	5.60982	0.000237891	0.000460722
cds0514	hypothetical protein	#N/A	hypothetical protein	Uncharacterized protein	553431	553862	-	25.4474	21.134	13.7999	11.2579	-0.58379	4.59602	0.00954999	0.0150066
cds0515	csbD	#N/A	CsbD family protein	Uncharacterized protein	554085	554270	+	289.129	240.121	110.995	90.5492	0.690948	3.54366	0.00142426	0.00253111
cds0516	Putative O-methyltransferase/MSMEI_4947	#N/A	methyltransferase	Predicted O-methyltransferase YrrM	554424	555086	+	238.586	198.145	206.706	168.63	0.174254	7.32482	0.28482	0.342776
cds0517	hypothetical protein	#N/A	AzlD domain-containing protein	Branched-chain amino acid transporter AzlD	555122	555442	-	11.0177	9.15014	14.3233	11.6849	0.625821	1.67052	0.500465	0.561219
cds0518	ygaZ	#N/A	branched-chain amino acid ABC transporter permease	Branched-chain amino acid ABC transporter permease	555439	556164	-	29.5548	24.5451	0.831807	0.678584	1.03602	5.04026	4.90888e-10	1.58203e-09
cds0519	yijE	#N/A	EamA/RhaT family transporter	EamA/RhaT family transporter	556460	557335	+	191.283	158.86	30.304	24.7218	-2.36868	6.44958	1.3625e-38	1.83569e-37
cds0520	mccF_1	#N/A	LD-carboxypeptidase	Peptidase S66	557415	558434	+	54.831	45.537	45.9637	37.4969	0.012468	5.60193	0.946243	0.956495
cds0521	gltT_1	gltP, gltT; proton glutamate symport protein	proton glutamate symport protein (Glutamate-aspartate carrierprotein)	Glutamate:protein symporter	558473	559723	-	318.988	264.918	41.2698	33.6677	-2.68061	7.59672	4.18953e-56	1.0783e-54
cds0522	thiL	thiL; thiamine-monophosphate kinase	thiamine-phosphate kinase	Thiamine-monophosphate kinase (TMP kinase) (Thiamine-phosphate kinase) (EC 2.7.4.16)	565730	566707	+	14.7292	12.2325	12.7226	10.379	-0.139234	3.70764	0.527679	0.586101
cds0523	tsaE	tsaE; tRNA threonylcarbamoyladenosine biosynthesis protein TsaE	tRNA (adenosine(37)-N6)-threonylcarbamoyltransferase complex ATPase subunit type 1 TsaE	tRNA (Adenosine(37)-N6)-threonylcarbamoyltransferase complex ATPase subunit type 1 TsaE	566720	567196	+	17.5533	14.578	31.1907	25.4452	0.901537	2.93663	0.074142	0.101317
cds0524	tsaB	tsaB; tRNA threonylcarbamoyladenosine biosynthesis protein TsaB	tRNA (adenosine(37)-N6)-threonylcarbamoyltransferase complex dimerization subunit type 1 TsaB	Uncharacterized protein	567177	567866	+	22.5231	18.7053	29.5016	24.0672	0.401768	3.52475	0.115422	0.15093
cds0525	rimI	rimI; ribosomal-protein-alanine N-acetyltransferase	ribosomal-protein-alanine acetyltransferase	Ribosomal-protein-alanine acetyltransferase	567892	568320	+	27.4	22.7556	39.6033	32.3081	0.847421	3.77247	0.0715679	0.0980152
cds0526	tsaD	KAE1, tsaD, QRI7; N6-L-threonylcarbamoyladenine synthase	tRNA (adenosine(37)-N6)-threonylcarbamoyltransferase complex transferase subunit TsaD	tRNA N6-adenosine threonylcarbamoyltransferase (EC 2.3.1.234) (N6-L-threonylcarbamoyladenine synthase) (t(6)A synthase) (t(6)A37 threonylcarbamoyladenosine biosynthesis protein TsaD) (tRNA threonylcarbamoyladenosine biosynthesis protein TsaD)	568313	569341	+	41.513	34.4764	13.4891	11.0044	-1.62585	4.45316	8.87656e-16	4.29111e-15
cds0527	yheS	ABCF3; ATP-binding cassette, subfamily F, member 3	ABC transporter ATP-binding protein	Multidrug ABC transporter ATP-binding protein	569610	571532	-	68.1368	56.5874	88.0393	71.822	0.630585	7.16539	0.000109073	0.00021838
cds0528	moaC	moaC, CNX3; cyclic pyranopterin monophosphate synthase	cyclic pyranopterin monophosphate synthase MoaC	Cyclic pyranopterin monophosphate synthase (EC 4.6.1.17) (Molybdenum cofactor biosynthesis protein C)	571671	572162	+	59.554	49.4594	85.9765	70.1391	1.07056	4.65639	0.000268534	0.000517916
cds0529	rex	rex; redox-sensing transcriptional repressor	redox-sensing transcriptional repressor Rex	Redox-sensing transcriptional repressor Rex	572178	572831	+	281.109	233.46	72.2739	58.9606	0.172648	5.13515	0.517603	0.576626
cds0530	tatAy	tatA; sec-independent protein translocase protein TatA	twin-arginine translocase TatA/TatE family subunit	Sec-independent protein translocase protein TatA	572859	573038	+	1425.34	1183.74	100.438	81.9369	-3.79101	6.1391	0.00113415	0.00204377
cds0531	tatC2	tatC; sec-independent protein translocase protein TatC	twin-arginine translocase subunit TatC	Sec-independent protein translocase protein TatC	573054	573809	+	902.408	749.447	815.59	665.354	0.177698	9.37579	0.185547	0.231515
cds0532	idi	#N/A	NUDIX domain-containing protein	Uncharacterized protein	573849	574475	-	11.0048	9.13948	3.83524	3.12877	-1.17243	2.35686	1.01882e-05	2.28775e-05
cds0533	hypothetical protein	#N/A	DUF4305 domain-containing protein	Uncharacterized protein	574534	574728	-	10.0338	8.333	6.78062	5.53159	#N/A	#N/A	#N/A	#N/A
cds0534	hypothetical protein	uncharacterized protein	CPBP family intramembrane metalloprotease	Peptidase	574725	575459	-	33.0458	27.4444	0.212053	0.172991	-1.23922	3.81302	1.61067e-10	5.38138e-10
cds0535	groS	groES, HSPE1; chaperonin GroES	co-chaperone GroES	10 kDa chaperonin (GroES protein) (Protein Cpn10)	575689	575973	+	567.597	471.388	1024.87	836.084	1.12005	8.16515	9.76567e-19	5.51369e-18
cds0536	groL	groEL, HSPD1; chaperonin GroEL	chaperonin GroEL	60 kDa chaperonin (GroEL protein) (Protein Cpn60)	576030	577664	+	143.629	119.284	302.889	247.095	1.38736	8.75779	9.02036e-28	8.20525e-27
cds0537	slyA	#N/A	MarR family transcriptional regulator	MarR family transcriptional regulator	578041	578493	+	8.5133	7.07027	16.4082	13.3857	1.40949	2.95244	2.62709e-09	8.02317e-09
cds0538	paiA	#N/A	GNAT family N-acetyltransferase	GNAT family acetyltransferase	578515	579033	+	12.8887	10.704	9.44745	7.70718	-0.0867124	2.61938	0.748244	0.790146
cds0539	paiB	paiB; transcriptional regulator	FMN-binding negative transcriptional regulator	Negative transcriptional regulator, PaiB family	579054	579665	+	28.5334	23.6969	10.448	8.52343	-1.29358	3.50937	4.01899e-10	1.3088e-09
cds0540	yodJ_1	vanY; zinc D-Ala-D-Ala carboxypeptidase	hypothetical protein	Peptidase M15	579701	580573	-	54.696	45.4248	36.8748	30.0823	-0.303079	5.3076	0.101302	0.134637
cds0541	hypothetical protein	#N/A	hypothetical protein	Uncharacterized protein	580785	581210	+	188.14	156.25	43.2322	35.2686	-1.86583	5.13151	3.96333e-22	2.68442e-21
cds0542	hypothetical protein	#N/A	DUF4064 domain-containing protein	DUF4064 domain-containing protein	581256	581606	-	8.83395	7.33657	4.50754	3.67722	-0.223632	0.735369	0.616303	0.66813
cds0543	hypothetical protein	#N/A	hypothetical protein	Uncharacterized protein	581745	582212	-	276.332	229.493	1396.04	1138.88	2.59977	8.19236	4.03994e-59	1.16876e-57
cds0544	hypothetical protein	#N/A	hypothetical protein	Uncharacterized protein	582337	583011	-	8717.53	7239.88	16811.8	13714.9	1.16184	13.0544	1.03618e-14	4.63671e-14
cds0545	hypothetical protein	#N/A	hypothetical protein	Uncharacterized protein	583221	583589	+	3.59475	2.98543	115.802	94.4702	5.16544	3.78856	1.09658e-86	6.29604e-85
cds0546	tolB	#N/A	hypothetical protein	Membrane protein	583663	584712	+	5.09319	4.22987	9.81781	8.00932	1.2297	3.70221	7.992e-08	2.14577e-07
cds0547	hypothetical protein	pcaC; 4-carboxymuconolactone decarboxylase	carboxymuconolactone decarboxylase family protein	Carboxymuconolactone decarboxylase family protein	584927	585301	-	27.2871	22.6619	26.3608	21.505	0.183729	3.8434	0.38928	0.450758
cds0548	cotA	cotA; spore coat protein A, manganese oxidase	spore copper-dependent laccase	Spore copper-dependent laccase	585570	587099	-	96.0382	79.7594	258.677	211.027	1.64835	8.94096	9.12316e-26	7.49948e-25
cds0549	gabP_1	gabP; GABA permease	GABA permease	GABA permease	587198	588586	-	261.248	216.966	153.078	124.88	-0.542771	8.26199	0.000456386	0.000858051
cds0550	putative cation efflux system protein	#N/A	cation transporter	Cation transporter (Transporter)	589069	589968	+	13.078	10.8613	18.0024	14.6863	0.466632	3.75783	0.0262961	0.0387264
cds0551	hypothetical protein	moxR; MoxR-like ATPase	MoxR family ATPase	ATPase AAA	590071	591033	+	55.1443	45.7971	62.3873	50.8952	0.483587	5.66267	0.00423259	0.007008
cds0552	hypothetical protein	#N/A	DUF58 domain-containing protein	Uncharacterized protein	591030	592220	+	38.7063	32.1455	32.4313	26.4572	0.0865317	5.35951	0.589546	0.644649
cds0553	tgpA	#N/A	uncharacterized protein	Uncharacterized protein	592217	594430	+	38.7232	32.1595	14.7966	12.071	-1.1252	6.04952	4.82767e-10	1.55721e-09
cds0554	guaA	guaA, GMPS; GMP synthase (glutamine-hydrolysing)	glutamine-hydrolyzing GMP synthase	GMP synthase [glutamine-hydrolyzing] (EC 6.3.5.2) (GMP synthetase) (Glutamine amidotransferase)	594615	596156	+	357.824	297.172	302.335	246.643	-0.0205595	8.81066	0.894212	0.914302
cds0555	rnhA_1	rnhA, RNASEH1; ribonuclease HI	hypothetical protein	Viroplasmin and RNaseH domain-containing protein	596425	597330	+	40.9273	33.99	98.4789	80.3385	1.60225	6.2067	1.15748e-20	7.27226e-20
cds0556	hypothetical protein	#N/A	hypothetical protein	RNase LS, toxin	597331	598422	+	225.927	187.632	151.272	123.407	-0.403247	7.64733	0.290115	0.348362
cds0557	rnlB	#N/A	hypothetical protein	Antitoxin to toxin RNase LS or RnlA	598442	598807	+	347.32	288.448	127.519	104.029	-2.62873	4.68675	0.000155204	0.000306466
cds0558	hypothetical protein	#N/A	hypothetical protein	Uncharacterized protein	599166	599747	+	227.68	189.088	340.028	277.393	0.76602	7.83968	3.67509e-07	9.27972e-07
cds0559	hypothetical protein	#N/A	hypothetical protein	Uncharacterized protein	599851	599973	-	0.932766	0.774659	0.343523	0.280244	#N/A	#N/A	#N/A	#N/A
cds0560	ybaK_1	#N/A	YbaK/EbsC family protein	Cys-tRNA(Pro) deacylase, prolyl-tRNA editing enzyme YbaK/EbsC	599957	600442	-	3.8459	3.19401	0.171772	0.140131	-2.43472	0.509081	0.00262982	0.0044856
cds0561	xylR	#N/A	AraC family transcriptional regulator	AraC-type DNA-binding protein	600531	601589	-	1.81112	1.50413	10.3862	8.47301	2.72126	2.7999	1.73898e-25	1.41392e-24
cds0562	leuA_1	leuA, IMS; 2-isopropylmalate synthase	2-isopropylmalate synthase	2-isopropylmalate synthase (EC 2.3.3.13) (Alpha-IPM synthase) (Alpha-isopropylmalate synthase)	601590	603254	-	3.56634	2.96183	8.11933	6.6237	1.29249	3.21636	5.36238e-10	1.72521e-09
cds0563	tetD	AraC family transcriptional regulator	AraC family transcriptional regulator	Transcriptional regulator	603994	604866	+	25.187	20.9177	44.0234	35.9141	1.22239	4.92241	8.66638e-13	3.4444e-12
cds0564	ydaF_2	rimJ; ribosomal-protein-alanine N-acetyltransferase	N-acetyltransferase	Ribosomal-protein-alanine N-acetyltransferase	604880	605452	+	46.4902	38.61	36.3969	29.6924	-0.0263952	4.28455	0.897378	0.916534
cds0565	hypothetical protein	#N/A	hypothetical protein	Uncharacterized protein	605572	606180	-	24.0035	19.9349	63.2748	51.6193	1.68287	4.91569	5.12358e-20	3.08406e-19
cds0566	hypothetical protein	#N/A	CPBP family intramembrane metalloprotease	Uncharacterized protein	606478	607206	-	26.6978	22.1724	18.177	14.8287	0.137332	4.33249	0.477503	0.53838
cds0567	hypothetical protein	#N/A	hypothetical protein	Uncharacterized protein	607302	607712	-	63.8899	53.0603	41.566	33.9093	0.155371	3.65706	0.751419	0.793071
cds0568	putative HTH-type transcriptional regulator	#N/A	LytTR family transcriptional regulator	LytTr DNA-binding domain-containing protein	607718	608170	-	40.2343	33.4144	32.4463	26.4695	-0.354409	2.81658	0.539937	0.597581
cds0569	ydaF_3	rimJ; ribosomal-protein-alanine N-acetyltransferase	N-acetyltransferase	Ribosomal-protein-alanine N-acetyltransferase	608190	608762	-	45.2755	37.6011	99.6216	81.2708	1.37619	5.34242	1.91526e-05	4.16778e-05
cds0570	hypothetical protein	#N/A	hypothetical protein	Uncharacterized protein	608896	609465	+	41.8488	34.7553	72.364	59.0342	1.04861	5.06381	2.74934e-09	8.37594e-09
cds0571	hypothetical protein	#N/A	hypothetical protein	Uncharacterized protein	609510	609683	-	7.1553	5.94245	7.46369	6.08884	#N/A	#N/A	#N/A	#N/A
cds0572	sigV_1	rpoE; RNA polymerase sigma-70 factor, ECF subfamily	RNA polymerase	RNA polymerase sigma-70 factor, ECF subfamily	609863	610408	+	0.096606	0.080231	0	0	-1.47456	-0.0870805	0.0329945	0.047764
cds0573	hypothetical protein	#N/A	DUF4179 domain-containing protein	Uncharacterized protein	610377	611825	+	17.538	14.5652	32.1648	26.2399	1.1301	5.03837	1.15233e-10	3.89184e-10
cds0574	pbuE_2	ybcL; MFS transporter, DHA1 family, putative efflux transporter	MFS transporter	Chemotaxis protein	611844	613025	-	3.27821	2.72254	2.06404	1.68383	-0.357458	1.747	0.227365	0.278937
cds0575	cmpR_1	#N/A	LysR family transcriptional regulator	LysR family transcriptional regulator	613126	614004	+	20.931	17.3831	9.78699	7.98417	-0.886094	3.94788	3.47135e-05	7.30275e-05
cds0576	pbuG	pbuG; putative MFS transporter, AGZA family, xanthine/uracil permease	NCS2 family nucleobase:cation symporter-2	Guanine permease (NCS2 family permease)	614378	615703	+	23.8129	19.7765	8.65421	7.06005	-1.39809	4.50012	9.05507e-12	3.34076e-11
cds0577	hypothetical protein	#N/A	hypothetical protein	Uncharacterized protein	615910	616071	+	5.74746	4.77325	1.9347	1.57832	#N/A	#N/A	#N/A	#N/A
cds0578	hypothetical protein	#N/A	DUF2292 domain-containing protein	DUF2292 domain-containing protein	616090	616272	+	3.98533	3.3098	2.35784	1.92351	5.40964	-0.0190451	0.00026536	0.000512325
cds0579	hypothetical protein	#N/A	hypothetical protein	Uncharacterized protein	616490	617287	+	76.2209	63.3012	14.0772	11.4841	-2.1213	5.29561	5.72192e-26	4.76657e-25
cds0580	hypothetical protein	#N/A	DUF2179 domain-containing protein	UPF0316 protein AN962_05705	617582	618136	+	365.843	303.831	346.441	282.625	0.161105	6.9805	0.341725	0.402181
cds0581	hypothetical protein	#N/A	NETI motif-containing protein	NETI motif-containing protein	618133	618333	+	508.408	422.231	390.405	318.49	0.0225711	6.39044	0.948106	0.95786
cds0582	purE	purE; 5-(carboxyamino)imidazole ribonucleotide mutase	5-(carboxyamino)imidazole ribonucleotide mutase	5-(Carboxyamino)imidazole ribonucleotide mutase	618684	619172	+	105.286	87.4395	36.2745	29.5925	-1.3325	4.89095	1.39776e-16	7.05877e-16
cds0583	purK	purK; 5-(carboxyamino)imidazole ribonucleotide synthase	5-(carboxyamino)imidazole ribonucleotide synthase	N5-carboxyaminoimidazole ribonucleotide synthase (N5-CAIR synthase) (EC 6.3.4.18) (5-(carboxyamino)imidazole ribonucleotide synthetase)	619165	620307	+	146.156	121.382	164.37	134.092	0.235287	7.25719	0.351538	0.41243
cds0584	purB	purB, ADSL; adenylosuccinate lyase	adenylosuccinate lyase	Adenylosuccinate lyase (ASL) (EC 4.3.2.2) (Adenylosuccinase)	620304	621599	+	164.688	136.773	118.398	96.5887	-0.273893	7.28706	0.0459471	0.0649771
cds0585	purC	purC; phosphoribosylaminoimidazole-succinocarboxamide synthase	phosphoribosylaminoimidazolesuccinocarboxamide synthase	Phosphoribosylaminoimidazolesuccinocarboxamide synthase	621672	622394	+	172.411	143.187	159.077	129.774	0.46842	6.9997	0.0022257	0.00384374
cds0586	purS	purL, PFAS; phosphoribosylformylglycinamidine synthase	phosphoribosylformylglycinamidine synthase subunit PurS	Phosphoribosylformylglycinamidine synthase subunit PurS (FGAM synthase) (EC 6.3.5.3) (Formylglycinamide ribonucleotide amidotransferase subunit III) (FGAR amidotransferase III) (FGAR-AT III) (Phosphoribosylformylglycinamidine synthase subunit III)	622387	622641	+	107.297	89.1095	27.0613	22.0764	-1.58432	2.52274	0.148774	0.189238
cds0587	purQ	purL, PFAS; phosphoribosylformylglycinamidine synthase	phosphoribosylformylglycinamidine synthase subunit PurQ	Phosphoribosylformylglycinamidine synthase subunit PurQ (FGAM synthase) (EC 6.3.5.3) (Formylglycinamide ribonucleotide amidotransferase subunit I) (FGAR amidotransferase I) (FGAR-AT I) (Glutaminase PurQ) (EC 3.5.1.2) (Phosphoribosylformylglycinamidine synthase subunit I)	622638	623321	+	135.845	112.819	51.1131	41.6977	-0.960243	5.84793	5.73634e-05	0.000118146
cds0588	purL	purL, PFAS; phosphoribosylformylglycinamidine synthase	phosphoribosylformylglycinamidine synthase subunit PurL	Phosphoribosylformylglycinamidine synthase subunit PurL	623305	625536	+	136.675	113.508	59.0196	48.1479	-0.902191	7.74069	1.0835e-10	3.66601e-10
cds0589	purF	purF, PPAT; amidophosphoribosyltransferase	amidophosphoribosyltransferase	Amidophosphoribosyltransferase	625512	626942	+	145.188	120.578	34.9254	28.4919	-1.7434	6.8493	7.24613e-29	6.88106e-28
cds0590	purM	purM; phosphoribosylformylglycinamidine cyclo-ligase	phosphoribosylformylglycinamidine cyclo-ligase	Phosphoribosylformylglycinamidine cyclo-ligase	627039	628079	+	58.8854	48.9042	13.0151	10.6176	-1.85795	4.91785	1.8854e-29	1.87136e-28
cds0591	purN	purN; phosphoribosylglycinamide formyltransferase 1	phosphoribosylglycinamide formyltransferase	Phosphoribosylglycinamide formyltransferase (EC 2.1.2.2) (5'-phosphoribosylglycinamide transformylase) (GAR transformylase) (GART)	628076	628645	+	30.395	25.243	7.86541	6.41655	-1.58528	2.5673	3.27673e-08	9.05833e-08
cds0592	purH	purH; phosphoribosylaminoimidazolecarboxamide formyltransferase / IMP cyclohydrolase	bifunctional phosphoribosylaminoimidazolecarboxamide formyltransferase/IMP cyclohydrolase	Bifunctional phosphoribosylaminoimidazolecarboxamide formyltransferase/IMP cyclohydrolase (EC 2.1.2.3) (EC 3.5.4.10)	628661	630199	+	50.827	42.2117	24.7707	20.2078	-0.757021	5.81009	9.78685e-07	2.39505e-06
cds0593	purD	purD; phosphoribosylamine---glycine ligase	phosphoribosylamine--glycine ligase	Phosphoribosylamine--glycine ligase (EC 6.3.4.13) (GARS) (Glycinamide ribonucleotide synthetase) (Phosphoribosylglycinamide synthetase)	630212	631486	+	68.3227	56.7418	17.3788	14.1776	-1.77572	5.49903	1.51746e-24	1.17007e-23
cds0594	hypothetical protein	#N/A	hypothetical protein	Uncharacterized protein	631607	631801	+	50.5518	41.9831	104.229	85.0298	1.77115	4.09142	0.083778	0.112996
cds0595	yodP	ablB; beta-lysine N6-acetyltransferase	putative beta-lysine N-acetyltransferase	Beta-lysine acetyltransferase	631817	632662	+	185.16	153.775	146.824	119.778	-0.0805914	7.13256	0.58248	0.637857
cds0596	pucR_1	pucR; purine catabolism regulatory protein	PucR family transcriptional regulator	Purine catabolism regulatory protein	632657	634315	-	65.6681	54.5371	25.5458	20.8401	-1.01703	6.2729	1.68551e-11	6.1071e-11
cds0597	putative aminotransferase	#N/A	aspartate aminotransferase family protein	Uncharacterized protein	634507	635871	+	154.15	128.021	285.889	233.227	1.15715	8.38202	4.8155e-15	2.197e-14
cds0598	atoD	atoD; acetate CoA/acetoacetate CoA-transferase alpha subunit	CoA transferase subunit A	CoA transferase subunit A	635884	636570	+	168.821	140.205	186.565	152.199	-0.558342	6.34046	0.0728514	0.0996633
cds0599	scoB	atoA; acetate CoA/acetoacetate CoA-transferase beta subunit	acyl CoA:acetate/3-ketoacid CoA transferase subunit beta	Acyl CoA:acetate/3-ketoacid CoA transferase subunit beta (CoA-transferase)	636546	637211	+	145.646	120.959	569.225	464.37	2.04752	7.47635	1.24395e-18	6.99161e-18
cds0600	ylmB	argE; acetylornithine deacetylase	acetylornithine deacetylase	4-acetamidobutyryl-CoA deacetylase	637226	638491	+	157.23	130.579	1078.39	879.742	3.02539	9.95755	6.63641e-113	6.19177e-111
cds0601	hypothetical protein	#N/A	DUF2892 domain-containing protein	DUF2892 domain-containing protein (Membrane protein)	638687	638908	-	23.0536	19.1459	75.2643	61.4001	2.76301	4.67231	5.0168e-38	6.63926e-37
cds0602	yerA	ade; adenine deaminase	adenine deaminase	Adenine deaminase (EC 3.5.4.2)	639034	640776	+	414.097	343.906	488.766	398.732	0.476518	9.42976	0.00174526	0.00305946
cds0603	hypothetical protein	#N/A	transcription factor complex	Uncharacterized protein	641308	641622	+	626.99	520.713	1248.84	1018.79	0.990771	9.23343	1.18986e-10	4.01134e-10
cds0604	hypothetical protein	#N/A	DUF3916 domain-containing protein	Group-specific protein	641687	642217	-	227.058	188.571	120.432	98.2475	-0.449978	6.46194	0.00409283	0.00679166
cds0605	gltA_1	#N/A	FMN-binding glutamate synthase family protein	Membrane protein	642311	643891	-	444.566	369.21	516.135	421.06	0.461479	9.55367	0.00239427	0.00411013
cds0606	hypothetical protein	#N/A	hypothetical protein	Uncharacterized protein	644031	644261	+	332.645	276.261	372.471	303.859	0.396841	6.29381	0.0215618	0.0321747
cds0607	hypothetical protein	#N/A	DUF2283 domain-containing protein	Uncharacterized protein	644282	644656	-	29.2966	24.3307	29.6763	24.2097	0.578735	3.51453	0.00242603	0.00415891
cds0608	pcrB	pcrB; putative glycerol-1-phosphate prenyltransferase	heptaprenylglyceryl phosphate synthase	Heptaprenylglyceryl phosphate synthase (HepGP synthase) (EC 2.5.1.n9) (Glycerol-1-phosphate heptaprenyltransferase)	644938	645630	+	57.1742	47.483	87.0675	71.0292	0.85014	5.60165	1.18465e-07	3.12447e-07
cds0609	pcrA	uvrD, pcrA; DNA helicase II / ATP-dependent DNA helicase PcrA	DNA helicase PcrA	DNA helicase PcrA	645688	647910	+	125.838	104.508	132.314	107.941	0.307904	8.07928	0.0145834	0.0223695
cds0610	ligA	E6.5.1.2, ligA, ligB; DNA ligase (NAD+)	NAD-dependent DNA ligase LigA	DNA ligase (EC 6.5.1.2) (Polydeoxyribonucleotide synthase [NAD(+)])	647955	649961	+	195.066	162.002	90.419	73.7633	-0.886246	7.94888	1.24306e-09	3.8886e-09
cds0611	hypothetical protein	#N/A	hypothetical protein	Uncharacterized protein	649977	651164	+	259.89	215.838	194.437	158.621	-0.149043	8.00353	0.287569	0.345749
cds0612	rdoA	#N/A	hypothetical protein	Uncharacterized protein	651329	652336	+	146.204	121.422	118.583	96.7395	-0.0853396	7.64884	0.597235	0.650958
cds0613	hypothetical protein	mgtC; putative Mg2+ transporter-C (MgtC) family protein	MgtC/SapB family protein	Methyltransferase	652381	653073	-	16.5989	13.7854	10.1228	8.25815	-0.407756	4.03745	0.0664499	0.0916448
cds0614	opuE	TC.SSS; solute:Na+ symporter, SSS family	sodium/proline symporter PutP	Sodium/proline symporter PutP	653242	654723	-	126.6	105.141	43.1857	35.2306	-1.27204	7.18956	2.81922e-14	1.22913e-13
cds0615	gatC_1	gatC, GATC; aspartyl-tRNA(Asn)/glutamyl-tRNA(Gln) amidotransferase subunit C	Asp-tRNA(Asn)/Glu-tRNA(Gln) amidotransferase GatCAB subunit C	Aspartyl/glutamyl-tRNA(Asn/Gln) amidotransferase subunit C (Asp/Glu-ADT subunit C) (EC 6.3.5.-)	655147	655437	+	226.117	187.79	291.248	237.598	0.734277	6.04793	0.058674	0.0818278
cds0616	gatA	gatA, QRSL1; aspartyl-tRNA(Asn)/glutamyl-tRNA(Gln) amidotransferase subunit A	Asp-tRNA(Asn)/Glu-tRNA(Gln) amidotransferase subunit GatA	Glutamyl-tRNA(Gln) amidotransferase subunit A (Glu-ADT subunit A) (EC 6.3.5.7)	655452	656909	+	137.638	114.308	111.644	91.0782	0.0277681	7.49241	0.840358	0.869722
cds0617	gatB_1	gatB, PET112; aspartyl-tRNA(Asn)/glutamyl-tRNA(Gln) amidotransferase subunit B	Asp-tRNA(Asn)/Glu-tRNA(Gln) amidotransferase GatCAB subunit B	Aspartyl/glutamyl-tRNA(Asn/Gln) amidotransferase subunit B (Asp/Glu-ADT subunit B) (EC 6.3.5.-)	656923	658353	+	100.797	83.7119	63.1867	51.5473	-0.347675	6.87705	0.0173487	0.0262446
cds0618	yfiR_1	#N/A	TetR/AcrR family transcriptional regulator	TetR family transcriptional regulator (TetR/AcrR family transcriptional regulator)	658536	659381	-	93.8503	77.9423	29.7226	24.2475	-1.48788	5.35587	3.6954e-15	1.70262e-14
cds0619	swrC_1	TC.HAE1; hydrophobic/amphiphilic exporter-1 (mainly G- bacteria), HAE1 family	AcrB/AcrD/AcrF family protein	Swarming motility protein SwrC	659513	662719	+	223.423	185.552	73.263	59.7675	-1.37872	8.99134	1.08998e-18	6.13544e-18
cds0620	rihB_1	iunH; purine nucleosidase	purine nucleosidase	Inosine-uridine preferring nucleoside hydrolase	662750	663703	-	58.3366	48.4484	29.5419	24.1001	-0.725857	5.31282	0.000110619	0.000221238
cds0621	dagK	dagK; diacylglycerol kinase (ATP)	diacylglycerol kinase	Diacylglycerol kinase (Lipid kinase)	663885	664793	+	226.845	188.394	214.097	174.659	0.198484	7.80155	0.20923	0.258473
cds0622	rlmCD_1	rumA; 23S rRNA (uracil1939-C5)-methyltransferase	23S rRNA (uracil(1939)-C(5))-methyltransferase RlmD	23S rRNA (Uracil(1939)-C(5))-methyltransferase RlmD	664852	666231	+	56.9329	47.2826	26.9517	21.9871	-0.466858	6.16583	0.0064255	0.0103451
cds0623	hypothetical protein	#N/A	hypothetical protein	Uncharacterized protein	666899	669295	+	16.6304	13.8115	18.2351	14.8761	0.478256	5.39941	0.00375395	0.00627115
cds0624	hypothetical protein	#N/A	hypothetical protein	Uncharacterized protein	669304	672663	+	53.1099	44.1076	52.7693	43.0489	0.218777	7.51874	0.104312	0.138339
cds0625	hypothetical protein	#N/A	hypothetical protein	Uncharacterized protein	672653	674419	+	58.3806	48.4849	46.3643	37.8237	-0.112402	6.74427	0.505767	0.566143
cds0626	haeIIIM	DNMT1, dcm; DNA (cytosine-5)-methyltransferase 1	DNA cytosine methyltransferase	Cytosine-specific methyltransferase (EC 2.1.1.37)	675072	676409	+	68.8897	57.2127	98.8725	80.6596	0.775694	6.97304	4.9326e-06	1.14409e-05
cds0627	dus_2	#N/A	tRNA-dihydrouridine synthase	tRNA-dihydrouridine synthase (EC 1.3.1.-)	676951	677925	+	97.3525	80.8509	45.1336	36.8197	-0.77462	6.32931	6.49913e-06	1.48894e-05
cds0628	hypothetical protein	#N/A	SMI1/KNR4 family protein	SMI1 / KNR4 family protein	678031	678885	+	29.8883	24.8221	63.7198	51.9823	1.38584	5.48382	6.16409e-17	3.20395e-16
cds0629	hypothetical protein	#N/A	hypothetical protein	Uncharacterized protein	678940	679311	-	41.9513	34.8404	17.6146	14.3699	-0.912351	3.24217	1.29905e-05	2.87719e-05
cds0630	Putative HTH-type transcriptional regulator	#N/A	Rrf2 family transcriptional regulator	Rrf2 family protein	679493	679930	+	23.103	19.187	29.357	23.9493	0.590119	4.05563	0.00416281	0.00689859
cds0631	trxB_1	#N/A	NAD(P)/FAD-dependent oxidoreductase	NAD(P)/FAD-dependent oxidoreductase	679996	680910	+	10.9322	9.0792	6.07238	4.95381	-0.339312	2.48632	0.161799	0.204412
cds0632	hypothetical protein	#N/A	hypothetical protein	Uncharacterized protein	680921	681121	-	30.4449	25.2844	21.7079	17.7092	0.355582	2.11514	0.529443	0.58771
cds0633	hypothetical protein	#N/A	DUF3885 domain-containing protein	DUF3885 domain-containing protein	681235	681882	+	155.899	129.473	56.5307	46.1175	-1.23529	5.86907	1.35942e-11	4.94963e-11
cds0634	licH_1	E3.2.1.86A, celF; 6-phospho-beta-glucosidase	6-phospho-beta-glucosidase	Diacetylchitobiose-6-phosphate hydrolase	681917	683245	-	798.264	662.956	137.203	111.929	-2.30062	8.78137	6.50137e-46	1.14449e-44
cds0635	glvR_1	#N/A	MurR/RpiR family transcriptional regulator	MurR/RpiR family transcriptional regulator	683450	684181	+	44.2821	36.7762	35.0434	28.5882	-0.052614	5.106	0.763501	0.804002
cds0636	hypothetical protein	#N/A	MFS transporter	Permease	684195	685397	-	26.8871	22.3297	28.0584	22.8899	0.28854	5.01127	0.0948098	0.12673
cds0637	ybaK_2	ybaK, ebsC; Cys-tRNA(Pro)/Cys-tRNA(Cys) deacylase	deacylase	Prolyl-tRNA synthetase	685544	686023	+	23.596	19.5964	41.8305	34.1251	1.12712	3.95439	7.39922e-09	2.16071e-08
cds0638	cmpR_2	#N/A	LysR family transcriptional regulator	DNA-binding transcriptional regulator, LysR family	686056	686964	-	52.5819	43.6691	27.1346	22.1363	-0.70065	5.18934	0.000102434	0.000205529
cds0639	hypothetical protein	#N/A	MFS transporter	Major Facilitator Superfamily protein	687068	688267	+	18.0006	14.9495	38.5801	31.4734	1.53583	5.02733	1.64541e-18	9.1379e-18
cds0640	hypothetical protein	#N/A	hypothetical protein	Uncharacterized protein	688331	689410	-	381.222	316.604	585.927	477.996	0.854918	8.96641	3.38056e-08	9.31776e-08
cds0641	hypothetical protein	#N/A	DUF1540 domain-containing protein	DUF1540 domain-containing protein	689611	689760	-	419.238	348.176	134.916	110.064	-1.4551	6.19123	1.21174e-15	5.81263e-15
cds0642	rfbF	rfbF; glucose-1-phosphate cytidylyltransferase	glucose-1-phosphate cytidylyltransferase	Glucose-1-phosphate cytidylyltransferase	690115	690879	+	35.9817	29.8827	23.8618	19.4663	-0.36785	7.06315	0.043494	0.0618125
cds0643	rfbG	rfbG; CDP-glucose 4,6-dehydratase	KR domain-containing protein	Sugar dehydratase	690884	691855	+	56.7988	47.1712	31.9266	26.0455	-0.570063	7.83478	0.000110811	0.000221504
cds0644	hypothetical protein	#N/A	hypothetical protein	Glycosyltransferase	691868	692779	+	93.1508	77.3615	15.486	12.6334	-2.29892	7.40096	7.26297e-24	5.42108e-23
cds0645	kfoC	#N/A	glycosyl transferase	Glycosyltransferase, GT2 family	692776	693966	+	97.9834	81.3749	16.63	13.5667	-2.24869	7.90999	1.39215e-49	2.79328e-48
cds0646	hypothetical protein	#N/A	glycosyl transferase	Glycosyltransferase	693967	694896	+	65.1661	54.1202	7.84641	6.40105	-2.77394	6.62392	6.46714e-46	1.14386e-44
cds0647	fsr	fsr; MFS transporter, FSR family, fosmidomycin resistance protein	MFS transporter	MFS transporter	694931	696169	-	55.5348	46.1215	10.973	8.95174	-2.07626	5.55335	5.1046e-26	4.29062e-25
cds0648	pbp	pbpC; penicillin-binding protein 3	penicillin-binding transpeptidase domain-containing protein	Penicillin-binding protein	696314	698353	-	26.8222	22.2757	23.0587	18.8112	0.0299147	5.73582	0.874407	0.899225
cds0649	sdcS	SLC13A2_3_5; solute carrier family 13 (sodium-dependent dicarboxylate transporter), member 2/3/5	anion transporter	Solute carrier family 13 (Sodium-dependent dicarboxylate transporter), member 2/3/5	698603	700015	+	23.7306	19.7082	5.61337	4.57936	-1.82191	4.84288	1.27254e-25	1.04148e-24
cds0650	hypothetical protein	#N/A	hypothetical protein	Uncharacterized protein	699947	700351	-	140.166	116.407	17.5552	14.3215	-2.70641	5.011	2.35276e-31	2.53772e-30
cds0651	hypothetical protein	#N/A	hypothetical protein	Uncharacterized protein	700443	700670	+	117.544	97.6201	123.142	100.459	-0.0185819	4.99184	0.991627	0.995628
cds0652	ibpB	HSP20; HSP20 family protein	spore coat protein	Spore coat protein	700651	701130	-	58.5353	48.6134	20.6104	16.8138	-0.478797	3.76527	0.176116	0.220558
cds0653	hypothetical protein	#N/A	hypothetical protein	YozN	701196	701453	+	201.013	166.941	111.96	91.3361	-0.68435	5.90397	0.499157	0.55992
cds0654	hypothetical protein	#N/A	hypothetical protein	Uncharacterized protein	701460	701693	+	108.355	89.9882	63.1462	51.5143	-0.250475	3.44464	0.724637	0.768056
cds0655	yhdG_3	TC.APA; basic amino acid/polyamine antiporter, APA family	amino acid permease	Amino acid permease	701729	703120	-	3.09562	2.5709	8.05132	6.56822	1.73162	3.27508	8.20111e-14	3.47801e-13
cds0656	sunS	#N/A	glycosyltransferase family 2 protein	Glycosyl transferase	703299	704372	-	17.4298	14.4754	37.6042	30.6773	1.33876	5.57446	3.24228e-12	1.24488e-11
cds0657	uup	uup; ABC transport system ATP-binding/permease protein	ABC transporter ATP-binding protein	Multidrug ABC transporter ATP-binding protein	704506	706398	+	76.0981	63.1992	110.826	90.4115	0.775779	7.29985	2.80129e-06	6.60417e-06
cds0658	folE2	folE2; GTP cyclohydrolase IB	GTP cyclohydrolase I FolE2	GTP cyclohydrolase FolE2 (EC 3.5.4.16)	706427	707323	-	5.6487	4.69123	2.94106	2.3993	-0.69099	1.79086	0.0155153	0.0236435
cds0659	yfmP	yfmP; MerR family transcriptional regulator, repressor of the yfmOP operon	MerR family DNA-binding transcriptional regulator	MerR family transcriptional regulator	707467	707892	+	7.74571	6.43279	18.4321	15.0368	1.58819	2.4109	3.15288e-11	1.12169e-10
cds0660	yfmO	yitG, ymfD, yfmO; MFS transporter, ACDE family, multidrug resistance protein	metal efflux transporter	Metal efflux transporter	707950	709140	+	2.56087	2.12679	3.14628	2.56672	0.566901	1.93209	0.0426484	0.0607033
cds0661	ybiT_1	#N/A	ABC transporter ATP-binding protein	Heme ABC transporter ATP-binding protein	709187	710740	-	49.1568	40.8245	61.9346	50.5259	0.55351	6.53115	0.00160694	0.0028382
cds0662	yfmL	#N/A	ATP-dependent helicase	RNA helicase	710893	712035	+	79.6349	66.1365	98.1326	80.056	0.538821	6.72498	0.00222943	0.00384839
cds0663	yfmJ	uncharacterized protein	NADP-dependent oxidoreductase	Alcohol dehydrogenase	712073	713077	-	236.156	196.127	54.7486	44.6636	-1.87227	6.91635	1.77227e-26	1.52048e-25
cds0664	hypothetical protein	#N/A	protein yfmb	Protein yfmb	713199	713576	-	15.1035	12.5434	36.9367	30.1328	1.50269	3.7007	9.56624e-12	3.51736e-11
cds0665	yflT_1	#N/A	general stress protein	General stress protein	713799	714146	+	2564.25	2129.6	9841.87	8028.94	2.16865	10.9579	1.55732e-43	2.50514e-42
cds0666	hypothetical protein	#N/A	methyltransferase domain-containing protein	Methyltransferase domain-containing protein	715287	715943	+	8009.34	6651.73	17.4554	14.24	-8.79564	10.7487	0	0
cds0667	hypothetical protein	#N/A	Uncharacterised protein	Uncharacterized protein	715964	716074	+	4593.32	3814.74	12.4343	10.1439	-8.22321	7.30277	1.60051e-99	1.17119e-97
cds0668	ribA	ribA, RIB1; GTP cyclohydrolase II	GTP cyclohydrolase II RibA	GTP cyclohydrolase II RibA	716461	717186	+	4163.55	3457.82	37.1451	30.3028	-6.61251	10.462	0	0
cds0669	pkn1	toxD; toxoflavin biosynthesis protein ToxD	serine/threonine protein kinase	Serine/threonine protein kinase	717219	718022	+	6100.63	5066.56	54.5416	44.4947	-6.61232	10.9248	1.02877e-276	5.4848e-274
cds0670	bamB	toxC; toxoflavin biosynthesis protein ToxC	WD40 repeat domain-containing protein	Uncharacterized protein	718027	719784	+	7726.7	6417	53.9343	43.9993	-6.91827	12.1461	0	0
cds0671	ribD_1	ribD; diaminohydroxyphosphoribosylaminopyrimidine deaminase / 5-amino-6-(5-phosphoribosylamino)uracil reductase	bifunctional diaminohydroxyphosphoribosylaminopyrimidine deaminase/5-amino-6-(5-phosphoribosylamino)uracil reductase RibD	Riboflavin biosynthesis protein RibD	720066	721148	+	889.921	739.076	14.7442	12.0282	-5.7335	8.89054	2.30679e-198	6.14925e-196
cds0672	hypothetical protein	#N/A	hypothetical protein	BclB C-terminal domain-containing protein	721265	724036	+	49.0408	40.7282	216.188	176.365	2.51833	9.15392	1.01404e-53	2.32171e-52
cds0673	citS	citS; two-component system, CitB family, sensor histidine kinase CitS	sensor histidine kinase	Two-component system, CitB family, sensor histidine kinase CitS	724179	725774	+	29.3748	24.3957	52.1592	42.5512	1.05843	5.92171	6.21697e-10	1.99328e-09
cds0674	citT	citT; two-component system, CitB family, response regulator CitT	response regulator	Transcriptional regulator	725778	726476	+	41.3361	34.3295	74.2907	60.606	1.23472	5.01949	1.30266e-14	5.79442e-14
cds0675	hypothetical protein	#N/A	tripartite tricarboxylate transporter substrate binding protein	Tripartite-type tricarboxylate transporter, receptor component TctC	726481	727458	+	27.5065	22.8441	38.3226	31.2634	0.838992	4.95145	1.57333e-07	4.10606e-07
cds0676	citM	citM; Mg2+/citrate complex secondary transporter	citrate transporter	Citrate transporter	727650	728948	+	5.42526	4.50566	361.717	295.087	6.27748	7.34516	1.82556e-199	5.6775e-197
cds0677	hypothetical protein	#N/A	peptidase M14	Peptidase M14	729130	730761	+	1280.39	1063.36	1092.99	891.651	0.0103969	10.6523	0.944769	0.955264
cds0678	padC	pdc; phenolic acid decarboxylase	phenolic acid decarboxylase	Phenolic acid decarboxylase	730835	731320	-	202.579	168.241	99.076	80.8256	-0.687115	6.10016	3.0468e-05	6.45327e-05
cds0679	hypothetical protein	#N/A	PadR family transcriptional regulator	PadR family transcriptional regulator	731434	731991	+	163.261	135.588	200.095	163.236	0.622873	6.59104	1.45743e-05	3.21272e-05
cds0680	nos	nos; nitric-oxide synthase, bacterial	nitric oxide synthase oxygenase	Nitric oxide synthase oxygenase (EC 1.14.14.47)	732096	733202	+	132.674	110.185	116.908	95.3726	0.139423	7.0287	0.394157	0.455134
cds0681	hypothetical protein	#N/A	hypothetical protein	Uncharacterized protein	733303	733728	+	1866.69	1550.28	309.615	252.582	-2.3447	8.52431	2.63275e-78	1.32776e-76
cds0682	acyP	acyP; acylphosphatase	acylphosphatase	Acylphosphatase (EC 3.6.1.7)	733743	734015	-	634.783	527.186	39.3836	32.1289	-3.2083	5.55288	8.64202e-11	2.95078e-10
cds0683	hypothetical protein	#N/A	MOSC domain-containing protein	MOSC domain-containing protein	734138	734788	+	910.67	756.308	306.376	249.94	-1.2119	8.5024	4.58446e-20	2.77747e-19
cds0684	hypothetical protein	#N/A	DUF2639 domain-containing protein	DUF2639 domain-containing protein	734830	734967	-	33.7678	28.044	15.4802	12.6287	-1.69925	3.21216	4.33233e-13	1.76125e-12
cds0685	mapB	map; methionyl aminopeptidase	type I methionyl aminopeptidase	Methionine aminopeptidase (MAP) (MetAP) (EC 3.4.11.18) (Peptidase M)	735558	736307	-	168.18	139.673	152.797	124.651	0.0467501	7.07131	0.783664	0.821065
cds0686	nagE	PTS-Nag-EIIC, nagE; PTS system, N-acetylglucosamine-specific IIC component	PTS acetylglucosamine transporter subunit IIB	PTS sugar transporter	736498	737862	+	97.1692	80.6987	50.1712	40.9294	-0.671177	7.15801	5.6955e-05	0.000117499
cds0687	hypothetical protein	#N/A	DUF817 domain-containing protein	Uncharacterized membrane protein YoaT, DUF817 family	737881	738639	-	11.0944	9.21388	1.11367	0.908529	-3.51679	3.13435	8.07391e-26	6.66634e-25
cds0688	hypothetical protein	doxD; thiosulfate dehydrogenase [quinone] large subunit	DoxX family protein	Crp/Fnr family transcriptional regulator	738834	739337	+	387.65	321.942	238.439	194.517	-0.437572	6.79146	0.00582384	0.00945393
cds0689	hypothetical protein	#N/A	DUF4309 domain-containing protein	DUF4309 domain-containing protein	739380	739967	-	2201.19	1828.08	1205.42	983.376	-0.643691	9.81984	2.97491e-05	6.31894e-05
cds0690	ltaS2_1	ltaS; lipoteichoic acid synthase	LTA synthase family protein	LTA synthase family protein	740070	742049	-	130.155	108.093	35.7111	29.1329	-1.64763	7.26204	3.09109e-22	2.10895e-21
cds0691	ddc_1	#N/A	aspartate aminotransferase family protein	Aspartate aminotransferase family protein	742628	744286	+	14.5699	12.1002	60.441	49.3074	2.23848	5.59507	3.75286e-35	4.59202e-34
cds0692	mcpB_1	mcp; methyl-accepting chemotaxis protein	methyl-accepting chemotaxis protein	Chemotaxis protein	744318	746042	+	12.2312	10.158	68.5694	55.9385	2.77127	5.81028	1.77609e-60	5.57007e-59
cds0693	hypothetical protein	#N/A	DUF1992 domain-containing protein	Uncharacterized protein	746124	746528	+	7.12449	5.91686	61.0977	49.8432	3.41778	3.30538	9.47883e-47	1.70072e-45
cds0694	treP	PTS-Tre-EIIB, treB; PTS system, trehalose-specific IIB component	PTS trehalose transporter subunit IIBC	PTS system trehalose-specific IIB component, Glc family /PTS system trehalose-specific IIC component, Glc family	746672	748105	+	5.62631	4.67263	2.96578	2.41947	-0.887478	2.6622	0.000319754	0.000611348
cds0695	treA	treC; trehalose-6-phosphate hydrolase	alpha,alpha-phosphotrehalase	Trehalose-6-phosphate hydrolase	748121	749821	+	27.9247	23.1914	27.6608	22.5655	0.277189	5.3431	0.0753851	0.102866
cds0696	treR	treR2, treR; GntR family transcriptional regulator, trehalose operon transcriptional repressor	trehalose operon repressor	Family transcriptional regulator	749841	750557	+	126.997	105.471	59.8809	48.8505	-0.83924	5.77794	6.45239e-08	1.74243e-07
cds0697	hypothetical protein	#N/A	hypothetical protein	Terpinolene synthase	750622	751056	+	15.2739	12.6849	13.771	11.2343	0.454721	2.79476	0.0442944	0.0628065
cds0698	yfkN_1	yfkN; 2',3'-cyclic-nucleotide 2'-phosphodiesterase / 3'-nucleotidase / 5'-nucleotidase	bifunctional 2',3'-cyclic-nucleotide 2'-phosphodiesterase/3'-nucleotidase	2',3'-cyclic-nucleotide 2'-phosphodiesterase	751303	755583	-	77.2529	64.1583	156.885	127.986	1.25214	9.21106	1.39054e-15	6.62773e-15
cds0699	yfkM	pfpI; protease I	type 1 glutamine amidotransferase	Cysteine protease (Type 1 glutamine amidotransferase)	755838	756356	+	9279.45	7706.55	9675.63	7893.32	0.279021	12.2692	0.0599611	0.0833737
cds0700	hypothetical protein	#N/A	Uncharacterized protein conserved in bacteria	UPF0435 protein BACPU_27390	756464	756688	-	74.66	62.0049	45.5584	37.1663	-0.254966	3.74072	0.293415	0.351984
cds0701	alsT_2	TC.AGCS; alanine or glycine:cation symporter, AGCS family	sodium:alanine symporter family protein	Transporter	756755	758110	-	40.0246	33.2403	22.04	17.9801	-0.508262	5.1161	0.00685269	0.010984
cds0702	yfkJ	E3.1.3.48; protein-tyrosine phosphatase	low molecular weight phosphotyrosine protein phosphatase	Phosphotyrosine protein phosphatase	758285	758755	+	61.8658	51.3794	108.427	88.4545	0.9027	5.11383	2.27485e-07	5.83086e-07
cds0703	hypothetical protein	#N/A	hypothetical protein	Uncharacterized protein	758776	759108	+	263.092	218.497	205.331	167.508	0.266676	5.49517	0.241286	0.294848
cds0704	hypothetical protein	membrane protein	ribonuclease yfkH	Ribonuclease	759127	759945	+	586.058	486.72	247.717	202.087	-0.909713	8.14455	3.43769e-05	7.23602e-05
cds0705	hypothetical protein	#N/A	hypothetical protein	Uncharacterized protein	760009	760116	+	636.087	528.268	175.697	143.333	-1.21834	2.92425	0.186087	0.231879
cds0706	ydaF_4	#N/A	N-acetyltransferase	GNAT family N-acetyltransferase	760153	760662	-	44.9266	37.3114	101.045	82.4321	1.48449	5.19791	0.000191913	0.000375969
cds0707	ycaD	#N/A	MFS transporter	MFS transporter	760677	761840	-	29.6916	24.6588	38.5063	31.4132	0.530616	5.24536	0.00115995	0.00208623
cds0708	hypothetical protein	#N/A	OsmC family peroxiredoxin	Osmotically inducible protein C	761916	762293	+	32.1819	26.7269	34.4208	28.0803	0.60182	4.01882	0.00100171	0.00181916
cds0709	chaA	chaA, CAX; Ca2+:H+ antiporter	calcium/proton exchanger	Cation transporter	762359	763426	+	38.5674	32.0301	13.9089	11.3468	-1.26162	5.02391	3.12985e-13	1.28783e-12
cds0710	hypothetical protein	#N/A	sporulation protein YfkD	YfkD-like protein	763476	764276	+	109.377	90.8368	102.682	83.7676	0.164664	7.10619	0.314583	0.374673
cds0711	putative transcriptional regulatory protein	#N/A	YebC/PmpR family DNA-binding transcriptional regulator	YebC/PmpR family DNA-binding transcriptional regulator	764651	765370	-	305.357	253.598	411.24	335.488	0.65386	7.99884	3.84354e-05	8.04492e-05
cds0712	hypothetical protein	#N/A	nuclear transport factor 2 family protein	Nuclear transport factor 2 family protein	765503	765904	-	1.91446	1.58996	1.83649	1.4982	0.641206	0.184709	0.784232	0.821347
cds0713	yfkC	#N/A	mechanosensitive ion channel protein MscS	Mechanosensitive ion channel protein MscS	766004	766840	-	21.8254	18.1259	9.42112	7.68569	-0.848177	3.76785	2.85641e-05	6.08454e-05
cds0714	queE_1	#N/A	radical SAM/CxCxxxxC motif protein YfkAB	Radical SAM protein	766848	767969	-	45.7418	37.9884	26.7685	21.8376	-0.525473	5.44824	0.000873982	0.00159418
cds0715	hypothetical protein	#N/A	hypothetical protein	Conserved domain protein	768117	768308	+	13.2493	11.0035	19.691	16.0638	1.77046	1.87248	4.43447e-09	1.32395e-08
cds0716	pdaA_1	pdaA; peptidoglycan-N-acetylmuramic acid deacetylase	delta-lactam-biosynthetic de-N-acetylase	Delta-lactam-biosynthetic de-N-acetylase	768410	769201	+	26.989	22.4143	20.5123	16.7338	-0.136147	5.09761	0.495342	0.556142
cds0717	hypothetical protein	#N/A	DUF2716 domain-containing protein	Sugar epimerase	769435	769929	-	145.87	121.145	32.0247	26.1256	-1.8267	5.08562	1.52235e-18	8.53062e-18
cds0718	corA	corA; magnesium transporter	magnesium and cobalt transport protein CorA	Magnesium transport protein CorA	769963	770922	-	96.3632	80.0293	51.5628	42.0647	-0.532622	6.17074	0.000447509	0.000842211
cds0719	yvgO_1	#N/A	hypothetical protein	Uncharacterized protein	771054	771566	-	6325.11	5252.98	2121.47	1730.68	-1.44513	11.9029	1.16102e-21	7.70981e-21
cds0720	alkA	alkA; DNA-3-methyladenine glycosylase II	DNA-3-methyladenine glycosylase 2 family protein	DNA-3-methyladenine glycosylase	772000	772869	+	9.87748	8.20322	11.3863	9.28886	0.454644	3.35857	0.0215451	0.0321626
cds0721	rlmCD_2	rumA; 23S rRNA (uracil1939-C5)-methyltransferase	RNA methyltransferase	RNA methyltransferase	772972	774357	+	54.2002	45.0131	32.383	26.4179	-0.486594	6.27308	0.005547	0.00901237
cds0722	hypothetical protein	#N/A	methyltransferase domain-containing protein	Methyltransferase domain-containing protein	774802	775560	+	30.4756	25.3099	26.289	21.4464	0.0916632	4.73838	0.636148	0.686975
cds0723	hypothetical protein	#N/A	hypothetical protein	Uncharacterized protein	775707	776117	+	5.9961	4.97975	8.87779	7.24245	1.11192	2.27268	0.00180619	0.00315872
cds0724	hypothetical protein	#N/A	hypothetical protein	Uncharacterized protein	776150	776665	+	9.64314	8.0086	9.90707	8.08213	0.353009	2.26162	0.157813	0.19971
cds0725	bmrR_1	#N/A	MerR family transcriptional regulator	DNA-binding transcriptional regulator, MerR family	776827	777654	+	10.8295	8.99384	5.88727	4.8028	-0.826614	2.60379	0.000377579	0.000716019
cds0726	pbuE_3	ybcL; MFS transporter, DHA1 family, putative efflux transporter	MFS transporter	Chemotaxis protein	777681	778868	+	9.01544	7.48729	3.83596	3.12935	-1.17265	3.0627	8.1949e-08	2.19393e-07
cds0727	hypothetical protein	#N/A	DNA alkylation repair protein	DNA alkylation repair protein	779059	779889	+	35.8156	29.7447	28.7139	23.4246	-0.127453	4.94124	0.49054	0.551414
cds0728	hypothetical protein	#N/A	hypothetical protein	Membrane protein	780129	780698	+	80.6407	66.9718	5.98575	4.88314	-4.14359	4.19098	7.17403e-65	2.5022e-63
cds0729	hypothetical protein	#N/A	hypothetical protein	Uncharacterized protein	780730	782004	+	76.9401	63.8985	28.153	22.9671	-1.17516	6.84657	1.2653e-14	5.63496e-14
cds0730	hypothetical protein	#N/A	hypothetical protein	Uncharacterized protein	782376	782657	+	223.167	185.339	268.317	218.892	0.255996	6.77168	0.144536	0.184036
cds0731	atxA	#N/A	transcriptional regulator	Transcriptional regulator	782713	784221	-	10.7652	8.9405	7.03765	5.74128	0.043081	4.48299	0.846157	0.874753
cds0732	cna	#N/A	adhesin	Adhesin	784966	791088	+	6.58152	5.46593	8.73626	7.12699	0.554995	6.13409	0.00196079	0.00340833
cds0733	hypothetical protein	srtA; sortase A	class D sortase	Class D sortase	791110	791712	+	10.144	8.42457	26.2762	21.4359	1.94487	3.79604	1.29346e-09	4.0361e-09
cds0734	hypothetical protein	#N/A	hypothetical protein	Uncharacterized protein	791678	792031	+	22.2756	18.4998	26.6373	21.7306	0.412987	3.64357	0.0814749	0.110248
cds0735	hypothetical protein	#N/A	hypothetical protein	Internalin	792403	793215	+	22.8336	18.9632	28.4476	23.2074	0.609256	4.45534	0.00204718	0.00354529
cds0736	ykkD_1	ykkD; paired small multidrug resistance pump	QacE family quaternary ammonium compound efflux SMR transporter	Multidrug resistance protein SMR	793256	793570	-	4.11169	3.41475	9.65202	7.87406	2.49461	1.23353	2.90131e-09	8.81015e-09
cds0737	ykkC_1	ykkC; paired small multidrug resistance pump	suge protein	Suge protein	793571	793915	-	6.98472	5.80079	11.0811	9.0399	1.6686	0.758551	6.74199e-06	1.54174e-05
cds0738	yvdT	#N/A	transcriptional regulator, TetR family	Transcriptional regulator, TetR family	793996	794637	-	77.2496	64.1556	136.88	111.666	1.06661	5.70533	3.01313e-09	9.11263e-09
cds0739	hypothetical protein	#N/A	VanZ family protein	Glycopeptide antibiotics resistance protein	794748	795296	+	3.37141	2.79995	3.26698	2.66519	-0.633827	1.34949	0.168663	0.212079
cds0740	hypothetical protein	#N/A	hypothetical protein	Uncharacterized protein	795293	795757	+	11.5856	9.6218	0.906875	0.739823	2.23478	4.55135	2.18776e-29	2.15428e-28
cds0741	yesY	#N/A	rhamnogalacturonan acetylesterase	Rhamnogalacturonan acetylesterase	795908	796537	+	531.942	441.776	323.162	263.634	-0.59564	8.01643	0.000176934	0.000347719
cds0742	yumC_1	fnr; ferredoxin/flavodoxin---NADP+ reductase	NAD(P)/FAD-dependent oxidoreductase	Ferredoxin--NADP reductase (FNR) (Fd-NADP(+) reductase) (EC 1.18.1.2)	796854	797894	+	184.459	153.192	12.6981	10.359	-3.67523	6.58961	1.7618e-74	8.11735e-73
cds0743	btr_1	araC; AraC family transcriptional regulator, arabinose operon regulatory protein	ABC transporter substrate-binding protein	ABC transporter substrate-binding protein	797970	799574	+	11.3527	9.42836	3.12254	2.54735	-1.47127	3.47015	3.32936e-11	1.18222e-10
cds0744	yxeB	#N/A	ABC transporter substrate-binding protein	ABC transporter substrate-binding protein	799686	800612	+	15.1443	12.5773	7.41463	6.04882	-0.648521	3.43363	0.00114712	0.00206514
cds0745	Putative multidrug export ATP-binding/permease protein	ABCB-BAC; ATP-binding cassette, subfamily B, bacterial	ABC transporter ATP-binding protein	Multidrug ABC transporter ATP-binding protein	800625	802340	+	6.71557	5.57726	3.74185	3.05258	-0.60288	3.3452	0.00631124	0.0101743
cds0746	hypothetical protein	TC.SMR3; small multidrug resistance family-3 protein	YnfA family protein	UPF0060 membrane protein B2I20_16100	802396	802722	-	16.4198	13.6366	4.17261	3.40399	-1.3047	2.2207	3.44722e-06	8.0608e-06
cds0747	rpoE_1	rpoE; RNA polymerase sigma-70 factor, ECF subfamily	sigma-70 family RNA polymerase sigma factor	RNA polymerase sigma70 factor	803077	803643	+	88.5184	73.5143	136.794	111.596	0.85832	5.9988	0.000545457	0.00101731
cds0748	hypothetical protein	#N/A	hypothetical protein	Anti-sigma factor	803640	804398	+	64.3036	53.404	40.8291	33.3081	-0.507375	4.96151	0.00237325	0.00407591
cds0749	hypothetical protein	#N/A	hypothetical protein	Uncharacterized protein	804498	804995	+	20.8825	17.3429	2.69738	2.2005	-2.49563	2.53232	1.02204e-16	5.21787e-16
cds0750	Zinc-type alcohol dehydrogenase-like protein	#N/A	zinc-binding alcohol dehydrogenase family protein	Zinc-type alcohol dehydrogenase-like protein	805085	806092	+	77.5539	64.4082	56.2059	45.8525	-0.0689687	6.20195	0.64772	0.696826
cds0751	yfiT	#N/A	putative metal-dependent hydrolase	Metal-dependent hydrolase	806106	806636	+	72.6366	60.3244	35.7061	29.1288	-0.620492	4.48711	0.00378542	0.00632089
cds0752	hypothetical protein	#N/A	hypothetical protein	Uncharacterized protein	806649	806912	+	50.8543	42.2344	47.4509	38.7102	0.458198	3.22259	0.403569	0.464136
cds0753	yusO_2	#N/A	MarR family transcriptional regulator	DNA-binding transcriptional regulator, MarR family	806951	807430	-	150.998	125.404	162.997	132.972	0.341932	6.20972	0.0498698	0.0702848
cds0754	mprF	mprF, fmtC; phosphatidylglycerol lysyltransferase	bifunctional lysylphosphatidylglycerol flippase/synthetase MprF	Phosphatidylglycerol lysyltransferase (EC 2.3.2.3) (Lysylphosphatidylglycerol synthase)	807599	810169	+	32.0501	26.6175	19.3561	15.7906	-0.524463	6.13376	0.00319535	0.00540084
cds0755	hypothetical protein	#N/A	thioredoxin	Thioredoxin family protein	810263	810811	+	75.9548	63.0802	57.9589	47.2826	-0.159298	5.26027	0.39627	0.45715
cds0756	hypothetical protein	#N/A	DUF393 domain-containing protein	DUF393 domain-containing protein	811150	811617	+	199.63	165.792	118.297	96.5061	-0.559515	5.92513	0.00167744	0.00295153
cds0757	nprA	nprR, nprA; HTH-type transcriptional regulator, quorum sensing regulator NprR	transcriptional regulator	Transcriptional regulator	811653	812909	-	95.9091	79.6522	28.7263	23.4347	-1.52884	6.28485	9.50863e-18	5.12067e-17
cds0758	ydjA	#N/A	nitroreductase	Nitroreductase	813102	813767	+	109.212	90.7001	16.3637	13.3494	-2.49068	5.61279	5.87928e-35	7.12385e-34
cds0759	hypothetical protein	#N/A	YfhD family protein	Sporulation protein	813802	813957	-	244.487	203.046	14.9151	12.1676	-2.9608	2.32057	1.19274e-05	2.65274e-05
cds0760	hypothetical protein	#N/A	hypothetical protein	Uncharacterized protein	814019	814129	-	566.858	470.774	129.845	105.927	-2.3292	3.62948	0.0912846	0.122413
cds0761	Epimerase family protein	uncharacterized protein	TIGR01777 family protein	Uncharacterized protein	814182	815078	-	255.838	212.473	123.287	100.576	-0.735047	7.28936	8.19639e-06	1.86291e-05
cds0762	recX	recX; regulatory protein	recombination regulator	Regulatory protein RecX	815174	815965	+	55.1668	45.8159	115.704	94.3908	1.54373	5.85086	1.37565e-23	1.01461e-22
cds0763	hypothetical protein	#N/A	DUF1811 domain-containing protein	Uncharacterized protein	815969	816283	+	79.6663	66.1626	176.209	143.75	1.66584	4.66183	0.00460426	0.00757967
cds0764	hypothetical protein	#N/A	YpzG family protein	Uncharacterized protein	816346	816519	-	334.177	277.533	1552.05	1266.15	4.96769	5.85704	0.000136847	0.000271575
cds0765	sspK	sspK; small acid-soluble spore protein K (minor)	small, acid-soluble spore protein K	Small, acid-soluble spore protein K (SASP K)	816545	816694	-	490.124	407.046	987.945	805.96	0.200792	6.3558	0.831024	0.861974
cds0766	hypothetical protein	#N/A	hypothetical protein	Uncharacterized protein	816811	817083	+	54.5796	45.3282	122.535	99.963	1.3466	4.77845	8.23542e-13	3.28712e-12
cds0767	csbB	gtrB, csbB; polyisoprenyl-phosphate glycosyltransferase	glycosyltransferase	Glycosyltransferase involved in cell wall bisynthesis	817384	818367	+	1913.25	1588.95	1719.08	1402.42	0.081889	10.7557	0.570839	0.626212
cds0768	hypothetical protein	#N/A	hypothetical protein	Uncharacterized membrane protein YfhO	818458	821049	+	130.403	108.299	59.6005	48.6217	-1.00531	7.91311	6.28665e-11	2.18656e-10
cds0769	hpxO_1	#N/A	FAD-dependent monooxygenase	FAD-dependent monooxygenase	821073	822212	-	25.7537	21.3883	26.5398	21.6511	0.268553	5.25092	0.156117	0.197903
cds0770	hypothetical protein	#N/A	DinB family protein	Uncharacterized damage-inducible protein DinB (Forms a four-helix bundle)	822419	822886	+	13.8579	11.5089	4.59426	3.74797	-1.10811	2.35542	0.000240076	0.000464712
cds0771	yvrL	#N/A	hypothetical protein	Regulatory protein YrvL	822891	823313	-	17.8478	14.8225	16.9491	13.827	0.818268	2.85494	0.0673064	0.0926892
cds0772	oxdC	oxdD; oxalate decarboxylase	cupin domain-containing protein	Oxalate decarboxylase	823382	824545	-	3555.38	2952.73	6610.69	5392.96	1.07927	12.4852	4.06639e-13	1.65674e-12
cds0773	hypothetical protein	#N/A	YvrJ family protein	Uncharacterized protein	824640	824804	-	150.775	125.218	704.741	574.924	2.51087	5.46852	7.05881e-11	2.44147e-10
cds0774	sigO	#N/A	sigma-70 family RNA polymerase sigma factor	RNA polymerase sigma70	824971	825573	+	355.247	295.031	1721.4	1404.31	2.61129	8.69156	9.57283e-42	1.43477e-40
cds0775	rsoA	#N/A	hypothetical protein	Uncharacterized protein	825527	825742	+	353.795	293.826	1885.93	1538.53	2.58183	5.91052	0.0496714	0.0700315
cds0776	hypothetical protein	inner membrane protein	metal-dependent hydrolase	Membrane protein (Metal-dependent hydrolase)	825770	826750	-	97.6447	81.0936	35.722	29.1418	-1.15693	6.78235	1.28849e-10	4.3321e-10
cds0777	mutY	mutY; A/G-specific adenine glycosylase	A/G-specific adenine glycosylase	A/G-specific adenine glycosylase	826942	828042	+	28.6245	23.7725	13.4609	10.9813	-0.863539	4.7946	1.47398e-06	3.55815e-06
cds0778	hypothetical protein	#N/A	hypothetical protein	Uncharacterized protein	828029	828253	-	34.9415	29.0188	60.0865	49.0182	1.39247	3.40836	0.0448072	0.0634854
cds0779	fabL	fabL; enoyl-[acyl-carrier protein] reductase III	enoyl-[acyl-carrier-protein] reductase FabL	Enoyl-[acyl-carrier-protein] reductase FabL	828335	829087	+	90.1104	74.8364	54.3016	44.2989	-0.310623	5.51017	0.156454	0.198196
cds0780	sspE	#N/A	small acid-soluble spore protein E	Small acid-soluble spore protein E (Minor gamma-type SASP)	829145	829312	+	177.952	147.789	179.238	146.221	0.940004	5.92683	0.000141214	0.000279433
cds0781	hypothetical protein	#N/A	hypothetical protein	Uncharacterized protein	829487	829747	+	28.9527	24.0451	90.1287	73.5264	1.86024	4.76186	2.20457e-21	1.44595e-20
cds0782	hypothetical protein	ygaC; uncharacterized protein	Uncharacterized protein family	UPF0374 protein C883_275	829895	830425	+	210.142	174.522	529.523	431.982	1.51848	7.69889	2.24616e-21	1.47064e-20
cds0783	Putative multidrug export ATP-binding/permease protein	msbA; ATP-binding cassette, subfamily B, bacterial MsbA	ABC transporter ATP-binding protein	Multidrug ABC transporter ATP-binding protein	830521	832263	+	11.5829	9.61956	14.6525	11.9534	0.47792	4.36768	0.0150254	0.0229439
cds0784	oppD_1	ABC.PE.A; peptide/nickel transport system ATP-binding protein	ABC transporter ATP-binding protein	Peptide/nickel transport system ATP-binding protein	832376	833398	+	34.8687	28.9584	66.2108	54.0144	1.17801	6.56873	5.74134e-13	2.3139e-12
cds0785	oppF_1	ABC.PE.A1; peptide/nickel transport system ATP-binding protein	ABC transporter ATP-binding protein	Peptide/nickel transport system ATP-binding protein	833367	834344	+	22.9062	19.0235	20.9815	17.1166	0.299617	5.09484	0.243323	0.29705
cds0786	dppA_1	ABC.PE.S; peptide/nickel transport system substrate-binding protein	ABC transporter substrate-binding protein	Peptide ABC transporter substrate-binding protein	834319	835905	+	41.1182	34.1486	25.1001	20.4765	-0.433094	6.87996	0.00651537	0.0104762
cds0787	dppB_1	ABC.PE.P; peptide/nickel transport system permease protein	ABC transporter permease	Peptide/nickel transport system permease protein	835967	836968	+	13.3397	11.0786	11.1597	9.10405	0.284035	4.61319	0.126236	0.163362
cds0788	gsiD_1	ABC.PE.P1; peptide/nickel transport system permease protein	ABC transporter permease	Peptide ABC transporter permease	836987	837883	+	23.488	19.5067	1.62015	1.32171	-3.8605	4.84466	6.0151e-48	1.12242e-46
cds0789	hypothetical protein	#N/A	aromatic acid exporter family protein	Membrane protein	838105	839178	-	56.1273	46.6135	78.5215	64.0574	0.66195	6.18198	0.000181988	0.000357274
cds0790	hemL1	hemL; glutamate-1-semialdehyde 2,1-aminomutase	glutamate-1-semialdehyde 2,1-aminomutase	Glutamate-1-semialdehyde 2,1-aminomutase (EC 5.4.3.8)	839426	840721	-	120.99	100.482	24.8963	20.3102	-2.05925	6.20552	1.45126e-29	1.44816e-28
cds0791	bcp_1	BCP, PRXQ, DOT5; peroxiredoxin Q/BCP	thioredoxin-dependent thiol peroxidase	Peroxiredoxin (Thioredoxin-dependent thiol peroxidase)	840851	841318	+	109.038	90.5558	41.4716	33.8323	-1.20098	4.88396	1.9344e-11	6.9616e-11
cds0792	perR	perR; Fur family transcriptional regulator, peroxide stress response regulator	fur family transcriptional regulator	Fur family transcriptional regulator, peroxide stress response regulator	841394	841915	+	470.093	390.411	200.017	163.173	-0.980316	7.33743	2.1997e-09	6.76218e-09
cds0793	hypothetical protein	#N/A	hypothetical protein	UPF0295 protein GA0061086_1115	841951	842298	-	182.728	151.755	63.1364	51.5063	-1.28332	5.36167	3.69573e-12	1.41172e-11
cds0794	hypothetical protein	#N/A	hypothetical protein	Nucleotidyltransferase-like	842488	843366	+	114.563	95.1439	295.423	241.004	1.60728	7.69853	1.13553e-30	1.19375e-29
cds0795	hypothetical protein	#N/A	hypothetical protein	Uncharacterized protein	843341	843487	+	24.971	20.7383	48.6502	39.6885	-2.92621	1.13603	0.00248194	0.00424766
cds0796	hypothetical protein	#N/A	trifolitoxin immunity domain-containing protein	Phosphotransferase enzyme family protein	850381	851175	+	31.3061	25.9996	36.5445	29.8128	0.54236	4.68639	0.000898756	0.00163697
cds0797	hypothetical protein	#N/A	hypothetical protein	Uncharacterized protein	851295	851999	+	38.8262	32.245	131.356	107.159	2.03534	5.82137	4.16972e-29	4.07366e-28
cds0798	pspB	PGAM, gpmA; 2,3-bisphosphoglycerate-dependent phosphoglycerate mutase	histidine phosphatase family protein	Histidine phosphatase family protein	852042	852587	-	144.987	120.411	140.144	114.329	0.426399	6.08591	0.00533051	0.00867953
cds0799	hypothetical protein	#N/A	hypothetical protein	Uncharacterized protein	852659	852850	-	226.154	187.82	177.76	145.016	0.319387	5.2182	0.0641106	0.0887136
cds0800	hypothetical protein	#N/A	hypothetical protein	Uncharacterized protein	853071	853223	-	210.04	174.437	135.538	110.572	-0.662255	5.91609	5.17814e-05	0.000107301
cds0801	hypothetical protein	#N/A	DUF1963 domain-containing protein	Uncharacterized protein	853288	853977	-	74.5958	61.9516	56.1284	45.7892	0.0194754	5.25632	0.905547	0.922856
cds0802	hypothetical protein	#N/A	DUF2262 domain-containing protein	Uncharacterized protein	853996	854799	-	56.8576	47.2201	50.4582	41.1635	0.0832704	5.31411	0.615811	0.667889
cds0803	ltaS1_1	ltaS; lipoteichoic acid synthase	LTA synthase family protein	Glycerol phosphate lipoteichoic acid synthase (LTA synthase family protein)	855334	857277	+	325.726	270.515	84.8208	69.1963	-1.6918	8.80478	1.70785e-26	1.47199e-25
cds0804	sipP	lepB; signal peptidase I	signal peptidase I	Signal peptidase I	857434	858000	+	209.878	174.303	60.3763	49.2547	-1.50594	6.3704	6.68693e-17	3.46606e-16
cds0805	mgl	metY; O-acetylhomoserine (thiol)-lyase	aminotransferase class V-fold PLP-dependent enzyme	O-acetylhomoserine aminocarboxypropyltransferase (EC 2.5.1.49)	858043	859335	-	74.1258	61.5613	30.7261	25.0662	-1.02901	6.17465	1.01905e-08	2.94813e-08
cds0806	hypothetical protein	#N/A	hypothetical protein	FbpB family small basic protein	859601	859756	+	0.451613	0.375063	0.739552	0.603322	#N/A	#N/A	#N/A	#N/A
cds0807	ssuB	ssuB; sulfonate transport system ATP-binding protein	ABC transporter ATP-binding protein	ABC transporter ATP-binding protein	859919	860686	+	1.33308	1.10712	0.297439	0.242649	-1.68839	0.85267	0.00625202	0.0101007
cds0808	ssuA	ssuA; sulfonate transport system substrate-binding protein	aliphatic sulfonate ABC transporter substrate-binding protein	Sulfonate transport system substrate-binding protein	860701	861690	+	0.317112	0.26336	0.013508	0.01102	1.65611	1.77588	2.1922e-07	5.6345e-07
cds0809	ssuC_1	ssuC; sulfonate transport system permease protein	ABC transporter permease	ABC transporter permease	861690	862523	+	2.76488	2.29622	11.645	9.49991	2.62875	2.89132	1.68031e-14	7.40367e-14
cds0810	ssuD	ssuD; alkanesulfonate monooxygenase	alkanesulfonate monooxygenase, FMNH(2)-dependent	Alkanesulfonate monooxygenase (EC 1.14.14.5) (FMNH2-dependent aliphatic sulfonate monooxygenase)	862538	863680	+	7.94852	6.60122	12.5097	10.2054	0.675176	3.49321	0.00070604	0.001298
cds0811	hypothetical protein	#N/A	hypothetical protein	Uncharacterized protein	863983	864105	+	28.3731	23.5638	107.016	87.303	1.90427	4.03723	5.56117e-21	3.57216e-20
cds0812	hypothetical protein	#N/A	hypothetical protein	Uncharacterized protein	864222	864434	+	3548.43	2946.96	676.433	551.831	-2.02192	9.03459	2.80748e-38	3.74196e-37
cds0813	ecsA_1	ABC-2.A; ABC-2 type transport system ATP-binding protein	ABC transporter ATP-binding protein	ABC transporter (ABC transporter ATP-binding protein)	864550	865296	+	321.413	266.932	153.002	124.819	-0.484121	7.53849	0.000267449	0.000516091
cds0814	hypothetical protein	#N/A	hypothetical protein	Uncharacterized protein	865271	866740	+	95.0867	78.9692	32.8776	26.8213	-1.23242	6.78714	9.15359e-15	4.11085e-14
cds0815	pqqD	#N/A	PqqD family peptide modification chaperone	Metallopeptidase	866724	867629	+	137.234	113.973	24.1706	19.7182	-2.60788	5.91205	6.94821e-47	1.25269e-45
cds0816	hypothetical protein	#N/A	hypothetical protein	Uncharacterized protein	867626	867907	+	102.973	85.5188	69.2057	56.4576	-0.0974156	4.55154	0.924363	0.938445
cds0817	hypothetical protein	#N/A	hypothetical protein	Uncharacterized protein	867987	868643	+	109.796	91.1853	260.85	212.8	1.4742	7.0742	4.20526e-18	2.30118e-17
cds0818	hypothetical protein	#N/A	hypothetical protein	Uncharacterized protein	868941	869537	-	41.9389	34.8302	18.6769	15.2365	-1.25988	4.16635	1.46371e-09	4.54428e-09
cds0819	queG	queG; epoxyqueuosine reductase	iron-sulfur containing oxidoreductase subunit	Iron-sulfur containing oxidoreductase subunit	869618	870769	+	61.6819	51.2266	49.2469	40.1754	-0.11054	5.85166	0.462503	0.523684
cds0820	hypothetical protein	#N/A	hypothetical protein	Putative amidase domain-containing protein	870831	871733	+	65.3735	54.2925	117.136	95.5587	1.1694	6.42564	2.48871e-15	1.15954e-14
cds0821	trmL	trmL, cspR; tRNA (cytidine/uridine-2'-O-)-methyltransferase	tRNA (uridine(34)/cytosine(34)/5-carboxymethylaminomethyluridine(34)-2'-O)-methyltransferase TrmL	Putative tRNA (cytidine(34)-2'-O)-methyltransferase (EC 2.1.1.207) (tRNA (cytidine/uridine-2'-O-)-methyltransferase)	871777	872250	+	93.8434	77.9366	121.711	99.2915	0.527616	5.88232	0.000724813	0.0013312
cds0822	hypothetical protein	prkA; serine protein kinase	protein PrkA	Protein prkA	872693	874588	+	76.2908	63.3593	76.4944	62.4036	0.249598	8.13842	0.112891	0.148145
cds0823	hypothetical protein	uncharacterized protein	sporulation protein YhbH	UPF0229 protein ABW03_18305	874729	875892	+	11.2093	9.3093	124.34	101.436	3.69389	7.14509	1.58081e-85	8.80532e-84
cds0824	emrK	#N/A	HlyD family secretion protein	Transporter	876256	876888	+	15.5759	12.9358	6.33169	5.16535	-1.1739	3.45846	5.89874e-06	1.35722e-05
cds0825	emrB_2	#N/A	MFS transporter	Drug resistance transporter, EmrB/QacA subfamily	876928	878547	+	6.29751	5.23006	2.45339	2.00147	-1.24552	3.33923	1.45972e-07	3.82293e-07
cds0826	pnpB	wrbA; NAD(P)H dehydrogenase (quinone)	flavodoxin family protein	Flavodoxin family protein	878565	879089	+	19.9804	16.5936	11.6352	9.4919	-0.335229	3.03864	0.149896	0.190535
cds0827	hypothetical protein	#N/A	hypothetical protein	Uncharacterized protein	879103	879462	+	26.6683	22.1479	21.1144	17.225	0.343532	3.45334	0.289729	0.348011
cds0828	cspB	cspA; cold shock protein (beta-ribbon, CspA family)	cold-shock protein	Cold-shock protein	879575	879775	-	2696.87	2239.74	634.013	517.224	-1.98685	9.63254	3.26013e-35	4.01544e-34
cds0829	yedQ	dge1; diguanylate cyclase	hypothetical protein	Uncharacterized protein	879987	881078	-	10.7164	8.89993	16.1261	13.1556	0.968857	4.14931	1.25409e-06	3.04705e-06
cds0830	hypothetical protein	#N/A	hypothetical protein	Uncharacterized protein	881173	881553	+	19.2915	16.0216	14.451	11.7891	-0.198902	2.94144	0.403236	0.463895
cds0831	hypothetical protein	#N/A	hypothetical protein	Uncharacterized protein	881589	882005	-	65.7035	54.5666	220.553	179.926	1.99416	6.16725	4.06481e-27	3.59476e-26
cds0832	yhcN_1	#N/A	lipoprotein	Uncharacterized protein	882159	882665	+	249.971	207.6	720.489	587.77	1.7651	8.52666	5.98725e-29	5.74528e-28
cds0833	hypothetical protein	#N/A	hypothetical protein	Uncharacterized protein	882822	883697	+	126.254	104.854	82.0721	66.954	-0.41969	8.73156	0.00842143	0.0133229
cds0834	hypothetical protein	#N/A	spore coat protein	Spore gernimation protein GerQ	883727	884371	-	27.5161	22.8521	9.18012	7.48909	-1.28945	4.72287	4.52458e-09	1.3487e-08
cds0835	kinE_1	cheBR; two-component system, chemotaxis family, CheB/CheR fusion protein	PAS domain S-box protein	Histidine kinase	884515	887877	+	322.734	268.029	299.839	244.607	0.153494	10.2192	0.306917	0.366416
cds0836	yhcR	#N/A	endonuclease	Endonuclease	887960	890866	+	665.348	552.569	561.992	458.469	0.0561776	10.9603	0.640836	0.691014
cds0837	hypothetical protein	srtA; sortase A	class D sortase	Class D sortase	890899	891465	+	948.139	787.427	170.095	138.763	-2.20254	7.7809	8.08099e-54	1.87318e-52
cds0838	rluD_1	rluD; 23S rRNA pseudouridine1911/1915/1917 synthase	RluA family pseudouridine synthase	Pseudouridine synthase (EC 5.4.99.-)	891500	892405	-	54.7047	45.4321	16.381	13.3635	-1.46828	5.0847	7.70924e-15	3.48316e-14
cds0839	hypothetical protein	#N/A	hypothetical protein	Uncharacterized protein	892514	892855	+	29.6713	24.6419	20.7453	16.9239	-0.196225	3.60007	0.386437	0.447744
cds0840	yniC	#N/A	phosphoglycolate phosphatase	Phosphoglycolate phosphatase	893163	893828	+	55.6158	46.1887	82.7298	67.4905	0.937724	5.49285	1.85301e-07	4.81911e-07
cds0841	ramA	#N/A	GNAT family N-acetyltransferase	Carbon-nitrogen hydrolase	893843	895381	+	89.7218	74.5137	88.0084	71.7967	0.253422	7.19538	0.0907934	0.121841
cds0842	hypothetical protein	#N/A	hypothetical protein	Uncharacterized protein	895427	895843	-	89.8193	74.5946	64.8148	52.8755	0.0265838	5.8728	0.891303	0.912326
cds0843	hypothetical protein	uncharacterized protein	hypothetical protein	Bleomycin resistance protein	896010	896426	+	31.8955	26.4891	54.7238	44.6434	1.08125	4.17855	1.29191e-07	3.39776e-07
cds0844	hypothetical protein	uncharacterized protein	AEC family transporter	AEC family transporter (Membrane protein)	896510	897427	+	8.83854	7.34037	10.0641	8.21023	0.450982	3.36392	0.0256012	0.0378091
cds0845	pucR_2	pucR; purine catabolism regulatory protein	PucR family transcriptional regulator	Uncharacterized protein	897456	899048	+	18.6909	15.5227	21.6161	17.6343	0.392969	5.15006	0.0317788	0.0460756
cds0846	tpa	#N/A	aspartate aminotransferase family protein	Aspartate aminotransferase family protein	899290	900627	+	355.483	295.228	574.962	469.051	0.972932	9.40073	4.2196e-10	1.37293e-09
cds0847	glpP	glpP; glycerol uptake operon antiterminator	glycerol-3-phosphate responsive antiterminator	Glycerol uptake operon antiterminator regulatory protein	900987	901544	+	12.7116	10.5569	32.6227	26.6134	1.55643	3.90269	1.51018e-13	6.33257e-13
cds0848	glpF	GLPF; glycerol uptake facilitator protein	glycerol uptake facilitator protein	Glycerol uptake facilitator protein	901760	902575	+	195.325	162.217	29.1025	23.7417	-3.13505	5.79705	1.92793e-54	4.61219e-53
cds0849	glpK	glpK, GK; glycerol kinase	glycerol kinase	Glycerol kinase (EC 2.7.1.30) (ATP:glycerol 3-phosphotransferase) (Glycerokinase) (GK)	902591	904087	+	855.077	710.139	628.461	512.695	-0.216002	10.5938	0.134625	0.172535
cds0850	glpD	glpA, glpD; glycerol-3-phosphate dehydrogenase	glycerol-3-phosphate dehydrogenase/oxidase	Glycerol-3-phosphate dehydrogenase (EC 1.1.5.3)	904227	905888	+	1104.14	916.983	483.725	394.62	-0.963503	10.5549	1.71147e-10	5.70797e-10
cds0851	pgcA	pgm; phosphoglucomutase	phospho-sugar mutase	Alpha-phosphoglucomutase (EC 5.4.2.2)	906033	907778	+	138.287	114.847	83.8138	68.3748	-0.481905	7.66846	0.00274551	0.00467652
cds0852	liaS_2	two-component system, NarL family, sensor kinase	sensor histidine kinase	Histidine kinase	907930	909075	+	41.2956	34.2959	75.7245	61.7756	1.17736	6.1453	1.27201e-15	6.07053e-15
cds0853	liaR_1	#N/A	DNA-binding response regulator	DNA-binding response regulator	909072	909722	+	81.9566	68.0647	57.7028	47.0736	-0.220838	5.36716	0.165823	0.20893
cds0854	hypothetical protein	#N/A	hypothetical protein	Uncharacterized protein	909882	910130	-	120.928	100.43	38.659	31.5378	-1.56714	4.79051	4.30514e-15	1.96897e-14
cds0855	hypothetical protein	#N/A	DUF3889 domain-containing protein	Uncharacterized protein	910322	910642	+	214.279	177.958	116.331	94.9021	-0.410455	6.73702	0.0151616	0.0231235
cds0856	katA_1	katE, CAT, catB, srpA; catalase	catalase	Catalase (EC 1.11.1.6)	910688	912163	-	11322.4	9403.22	6981.2	5695.22	-0.47243	13.778	0.00149106	0.00264021
cds0857	nsrR	nsrR; Rrf2 family transcriptional regulator, nitric oxide-sensitive transcriptional repressor	Rrf2 family transcriptional regulator	Rrf2 family transcriptional regulator	912324	912755	-	114.916	95.4377	87.9003	71.7085	-0.181552	5.85478	0.326524	0.386608
cds0858	hmp	hmp, YHB1; nitric oxide dioxygenase	nitric oxide dioxygenase	Nitric oxide dioxygenase	912939	914138	+	186.772	155.113	121.868	99.4195	-0.391083	7.20265	0.00748988	0.0119403
cds0859	hypothetical protein	spoVR; stage V sporulation protein R	stage V sporulation protein R	Stage v sporulation protein r	914215	915630	+	97.1116	80.6509	263.832	215.233	1.7401	8.11979	1.13733e-29	1.14717e-28
cds0860	phoA	E3.1.3.1, phoA, phoB; alkaline phosphatase	alkaline phosphatase	Alkaline phosphatase	915683	917047	-	10.8585	9.01798	20.5429	16.7588	1.20412	4.75499	8.1442e-11	2.78846e-10
cds0861	lytE	lytE, cwlF; peptidoglycan DL-endopeptidase LytE	peptidoglycan endopeptidase	Peptidoglycan endopeptidase	917402	918232	+	60.2795	50.0619	454.345	370.652	3.13808	7.40368	1.81746e-73	7.88692e-72
cds0862	yhdG_4	#N/A	amino acid permease	Amino acid permease	918689	920089	+	45.3908	37.6969	82.3849	67.2091	1.14765	6.61322	6.05211e-11	2.10891e-10
cds0863	yhdK	#N/A	hypothetical protein	Anti-sigma factor (Anti-sigma-M factor)	920135	920425	-	48.0444	39.9007	29.1049	23.7436	-0.633886	2.73393	0.376804	0.438486
cds0864	yhdL	#N/A	anti-sigma-M factor	Sigma factor regulator N-terminal	920413	921471	-	502.605	417.412	6.76895	5.52207	-1.00202	8.35872	1.38466e-14	6.12996e-14
cds0865	sigM	rpoE; RNA polymerase sigma-70 factor, ECF subfamily	ECF RNA polymerase sigma factor SigM	RNA polymerase sigma factor	921464	921955	-	224.604	186.533	163.96	133.757	-0.143675	6.23552	0.75625	0.797267
cds0866	plsC	plsC; 1-acyl-sn-glycerol-3-phosphate acyltransferase	1-acyl-sn-glycerol-3-phosphate acyltransferase	1-acyl-sn-glycerol-3-phosphate acyltransferase	922342	922944	+	292.872	243.23	90.8458	74.1115	-1.45167	7.04416	3.28573e-17	1.73197e-16
cds0867	tlyC_1	#N/A	HlyC/CorC family transporter	Uncharacterized protein	922984	924315	-	481.327	399.74	233.637	190.6	-0.756107	8.7485	1.50563e-07	3.93763e-07
cds0868	tipA	cueR; MerR family transcriptional regulator, copper efflux regulator	MerR family DNA-binding transcriptional regulator	DNA-binding transcriptional regulator, MerR family	924374	924814	-	839.248	696.993	277.515	226.395	-1.22709	7.62994	2.88785e-16	1.43699e-15
cds0869	corC	#N/A	HlyC/CorC family transporter	HlyC/CorC family transporter (Membrane protein)	925149	926531	+	451.526	374.991	937.641	764.922	1.25392	10.0552	7.48194e-16	3.63575e-15
cds0870	hypothetical protein	#N/A	hypothetical protein	Phage transcriptional family protein (Transcriptional regulator)	926622	927014	+	79.6652	66.1617	453.07	369.612	2.93346	6.58688	9.12246e-32	1.00725e-30
cds0871	crcB_1	crcB, FEX; fluoride exporter	camphor resistance protein 1	Putative fluoride ion transporter CrcB	927011	927376	-	132.253	109.836	108.175	88.2483	-0.0818538	4.79304	0.887088	0.909035
cds0872	crcB_2	crcB, FEX; fluoride exporter	fluoride efflux transporter CrcB	Putative fluoride ion transporter CrcB	927377	927778	-	0.191259	0.15884	288.757	235.567	1.96367	5.99695	0.00171186	0.00300643
cds0873	glpQ_2	E3.1.4.46, glpQ, ugpQ; glycerophosphoryl diester phosphodiesterase	glycerophosphoryl diester phosphodiesterase	Glycerophosphodiester phosphodiesterase	927778	928494	-	83.066	68.986	185.05	150.963	1.25653	6.3535	5.6216e-07	1.39772e-06
cds0874	ynaI	ynaI, mscMJ; MscS family membrane protein	mechanosensitive ion channel family protein	Mechanosensitive ion channel family protein	929067	930155	+	24.7301	20.5383	71.1449	58.0396	1.89466	5.48965	8.00649e-32	8.94617e-31
cds0875	cobB	npdA; NAD-dependent deacetylase	NAD-dependent protein deacylase	NAD-dependent protein deacylase	930170	930916	+	50.1371	41.6387	39.9646	32.6029	-0.423458	4.77487	0.0300382	0.0437388
cds0876	pgdA_2	#N/A	polysaccharide deacetylase	Polysaccharide deacetylase	930955	931809	-	447.379	371.547	765.238	624.277	0.95807	9.03135	5.82223e-10	1.86832e-09
cds0877	dat_1	dat; D-alanine transaminase	D-amino-acid transaminase	D-alanine aminotransferase (EC 2.6.1.21)	932105	932959	+	435.81	361.938	526.17	429.246	0.576564	8.54796	6.25305e-05	0.000128292
cds0878	hypothetical protein	#N/A	hypothetical protein	Uncharacterized protein	932981	933136	+	243.979	202.624	59.6646	48.674	-3.37868	3.26794	0.034195	0.0493678
cds0879	nhaX	#N/A	universal stress protein	Stress protein	933170	933676	-	11176.6	9282.17	8954.13	7304.72	-0.0800968	12.153	0.556422	0.613099
cds0880	yheI	mdlA, smdA; ATP-binding cassette, subfamily B, multidrug efflux pump	multidrug ABC transporter permease/ATP-binding protein	ATP-binding cassette, subfamily B	934236	935993	+	77.9426	64.7311	24.5683	20.0427	-1.46105	6.7138	4.23278e-21	2.733e-20
cds0881	yheH	mdlB, smdB; ATP-binding cassette, subfamily B, multidrug efflux pump	ABC transporter ATP-binding protein	Multidrug ABC transporter permease	935990	938005	+	90.5546	75.2053	49.6891	40.5361	-0.59359	7.37411	5.38736e-05	0.000111389
cds0882	hypothetical protein	#N/A	hypothetical protein	Uncharacterized protein	938132	938749	-	130.549	108.42	21.1381	17.2444	-2.21452	6.55701	8.33229e-36	1.04701e-34
cds0883	hypothetical protein	#N/A	hypothetical protein	Uncharacterized protein	938806	938922	-	76.6538	63.6607	0	0	-5.39631	-0.0879168	0.0076797	0.0122272
cds0884	Small%2C acid-soluble spore protein 2	SASP-B, sspB; small acid-soluble spore protein B (major beta-type SASP)	small acid-soluble spore protein	Acid-soluble spore protein (Spore protein)	939034	939237	-	124.872	103.706	268	218.633	1.18438	6.4713	6.49314e-11	2.25418e-10
cds0885	sugC	msmX, msmK, malK, sugC, ggtA, msiK; multiple sugar transport system ATP-binding protein	ABC transporter ATP-binding protein	Sugar ABC transporter ATP-binding protein	939464	940570	-	206.88	171.814	181.539	148.098	0.0817566	7.63804	0.608324	0.661307
cds0886	lrp_1	#N/A	transcriptional regulator	PucR C-terminal helix-turn-helix domain-containing protein	940710	941585	-	225.737	187.474	630.894	514.68	1.84236	8.25959	1.19321e-12	4.69731e-12
cds0887	hypothetical protein	#N/A	hypothetical protein	Uncharacterized protein	941606	941815	-	245.907	204.225	509.474	415.626	1.56686	4.85292	0.0747853	0.102084
cds0888	yheD	#N/A	hypothetical protein	YheC/D like ATP-grasp	941961	943319	-	13.6237	11.3144	13.1256	10.7078	0.158749	4.45344	0.390954	0.452415
cds0889	hypothetical protein	#N/A	spore coat protein	Uncharacterized protein	943276	944382	-	11.308	9.39129	13.8636	11.3098	0.711677	4.09506	0.000202358	0.000395187
cds0890	hypothetical protein	#N/A	Predicted membrane protein	Uncharacterized membrane protein YheB, UPF0754 family	944597	945730	+	43.7412	36.3269	64.9549	52.9898	0.847296	5.841	3.30723e-06	7.75289e-06
cds0891	hypothetical protein	#N/A	YlbF family regulator	UPF0342 protein ABW03_13240	945853	946209	+	639.224	530.874	851.496	694.646	0.656907	8.48942	1.05652e-05	2.36529e-05
cds0892	yhaX	#N/A	Cof-type HAD-IIB family hydrolase	Cof-type HAD-IIB family hydrolase (Stress response protein YhaX)	946656	947522	+	126.303	104.894	142.28	116.072	0.397556	8.0568	0.0133253	0.0205666
cds0893	hemZ	#N/A	coproporphyrinogen III oxidase	Coproporphyrinogen III oxidase	947636	949135	+	46.9289	38.9743	33.9609	27.7051	-0.222034	6.05642	0.217562	0.268144
cds0894	iucD_1	iucD; lysine N6-hydroxylase	ornithine monooxygenase	Ornithine monooxygenase	949214	950485	+	634.736	527.146	1023.23	834.749	0.931261	10.1211	1.8338e-09	5.66066e-09
cds0895	yhaU	TC.KEF; monovalent cation:H+ antiporter-2, CPA2 family	cation:proton antiporter	Cation:proton antiporter (Potassium transporter)	950528	951751	-	71.3981	59.2959	51.6212	42.1123	-0.143946	6.68455	0.361869	0.423353
cds0896	khtT_1	TrkA domain protein	potassium transporter	K(+)/H(+) antiporter subunit KhtT (Potassium:proton antiporter)	951755	952252	-	38.7269	32.1626	24.9582	20.3608	-0.370005	4.03676	0.330979	0.391386
cds0897	hypothetical protein	#N/A	K+/H+ antiporter for K+ efflux	K+ h+ antiporter for k+ efflux	952317	952643	-	34.5123	28.6623	26.8774	21.9264	-0.192684	3.60003	0.438941	0.499582
cds0898	fabM	#N/A	enoyl-CoA hydratase	Enoyl-hydratase	952779	953594	+	93.2245	77.4226	306.071	249.691	2.00621	7.34734	5.56048e-35	6.75951e-34
cds0899	hypothetical protein	#N/A	hypothetical protein	Uncharacterized protein	953630	953818	-	52.1476	43.3084	7.81139	6.37249	-1.95423	1.77561	0.0389458	0.0556028
cds0900	yhaO	sbcD, mre11; DNA repair protein SbcD/Mre11	DNA repair exonuclease	DNA repair exonuclease SbcCD nuclease subunit	953992	955206	+	94.8445	78.7681	247.951	202.277	1.66999	7.52328	1.6194e-28	1.51469e-27
cds0901	smc_1	#N/A	hypothetical protein	Uncharacterized protein	955223	958009	+	178.441	148.195	433.971	354.031	1.52657	9.71736	2.47387e-26	2.10787e-25
cds0902	yhaM	cbf, cbf1; 3'-5' exoribonuclease	3'-5' exoribonuclease YhaM	3'-5' exoribonuclease YhaM (EC 3.1.-.-)	958072	959025	+	351.224	291.69	398.364	324.983	0.413311	8.56694	0.00598357	0.00970057
cds0903	yhaL	#N/A	signal peptidase I	Sporulation protein	959134	959364	+	11.2244	9.32187	116.762	95.2537	3.44158	4.56887	4.12174e-51	8.84042e-50
cds0904	prsA	prsA; foldase protein PrsA	molecular chaperone lipoprotein	Peptidylprolyl isomerase (EC 5.2.1.8)	959420	960295	-	617.401	512.75	428.754	349.775	-0.302287	8.91925	0.0500028	0.0704456
cds0905	hypothetical protein	#N/A	YjcZ family sporulation protein	Spore gernimation protein	960689	960778	+	135.064	112.17	19.1472	15.6201	-3.49176	6.12337	5.06069e-57	1.37858e-55
cds0906	hypothetical protein	#N/A	DUF3267 domain-containing protein	Uncharacterized protein	961100	961618	-	35.9333	29.8425	87.5183	71.3969	1.4617	5.77187	8.15341e-15	3.67939e-14
cds0907	hypothetical protein	#N/A	DUF1878 domain-containing protein	DUF1878 domain-containing protein	961853	962197	+	37.789	31.3837	30.2983	24.7172	0.0496278	3.47306	0.924838	0.938672
cds0908	hpr	hpr; MarR family transcriptional regulator, protease production regulatory protein HPr	HTH-type transcriptional regulator Hpr	HTH-type transcriptional regulator Hpr (Protease production regulatory protein Hpr)	962175	962789	-	216.614	179.897	54.5891	44.5335	-1.03542	10.4949	7.35731e-14	3.138e-13
cds0909	hypothetical protein	#N/A	YtxH domain-containing protein	Uncharacterized protein	962977	963333	-	299.406	248.655	1659.38	1353.71	2.7019	8.66617	1.00164e-61	3.22253e-60
cds0910	hypothetical protein	#N/A	hypothetical protein	Membrane protein	963462	963653	+	3.32444	2.76093	0.564833	0.460787	-0.496002	-0.0361855	1	1
cds0911	trpP	#N/A	tryptophan transporter	Tryptophan transporter TrpP	963701	964219	-	293.503	243.754	50.3257	41.0554	-2.48682	6.68342	3.47845e-43	5.49155e-42
cds0912	serC	serC, PSAT1; phosphoserine aminotransferase	3-phosphoserine/phosphohydroxythreonine transaminase	3-phosphoserine/phosphohydroxythreonine transaminase	964345	965424	-	80.2363	66.636	71.507	58.335	0.018703	6.59387	0.916122	0.931599
cds0913	putative HIT-like protein	HINT1, hinT, hit; histidine triad (HIT) family protein	HIT family protein	Protein hit	965583	966011	-	54.6948	45.4238	62.3734	50.8838	0.391841	4.72627	0.0387789	0.0553857
cds0914	ecsA_2	ABC-2.A; ABC-2 type transport system ATP-binding protein	ABC transporter ATP-binding protein	ABC transporter ATP-binding protein (Multidrug ABC transporter ATP-binding protein)	966499	967239	+	142.325	118.201	98.0082	79.9546	-0.391547	6.43043	0.00656056	0.0105398
cds0915	hypothetical protein	ABC-2.P; ABC-2 type transport system permease protein	ABC transporter permease EscB	Exoprotein ABC transporter permease EscB	967232	968452	+	84.6756	70.3228	74.9731	61.1626	0.131509	6.66513	0.376919	0.438486
cds0916	hypothetical protein	#N/A	EcsC family protein	ABC transporter-associated protein EcsC	968507	969214	+	94.2345	78.2614	48.6986	39.728	-0.88938	5.85243	2.21563e-08	6.20311e-08
cds0917	amaA	amidohydrolase	amidohydrolase	Peptidase M20	969244	970431	-	184.72	153.409	76.2791	62.2281	-0.987873	7.2296	1.30116e-09	4.05338e-09
cds0918	hypothetical protein	#N/A	hypothetical protein	Uncharacterized protein	970512	970868	+	20.1756	16.7558	51.4684	41.9876	1.63629	3.70024	1.23766e-15	5.91412e-15
cds0919	hypothetical protein	#N/A	hypothetical protein	Uncharacterized protein	970894	971067	+	1.46547	1.21707	0	0	#N/A	#N/A	#N/A	#N/A
cds0920	hmoB	mhuD, hmoB; heme oxygenase (mycobilin-producing)	antibiotic biosynthesis monooxygenase	Antibiotic biosynthesis monooxygenase	971127	971612	-	71.3446	59.2515	42.8389	34.9477	-0.513174	4.91129	0.00554599	0.00901237
cds0921	pbpF	pbp2A; penicillin-binding protein 2A	penicillin-binding protein	Penicillin-binding protein 2A	971740	973875	+	12.6147	10.4764	12.2917	10.0275	0.283769	5.26781	0.114526	0.149864
cds0922	hemE	hemE, UROD; uroporphyrinogen decarboxylase	uroporphyrinogen decarboxylase	Uroporphyrinogen decarboxylase	974000	975058	+	501.85	416.785	374.59	305.588	-0.283012	8.12978	0.37511	0.43679
cds0923	hemH	hemH, FECH; protoporphyrin/coproporphyrin ferrochelatase	ferrochelatase	Ferrochelatase	975105	976028	+	435.685	361.835	487.737	397.893	0.44572	7.943	0.0240834	0.0357231
cds0924	hemY	PPOX, hemY; protoporphyrinogen/coproporphyrinogen III oxidase	protoporphyrinogen oxidase	Protoporphyrinogen oxidase (EC 1.3.3.4)	976051	977463	+	156.169	129.698	177.951	145.171	0.253642	7.22946	0.0529994	0.0742748
cds0925	bm3R1_1	#N/A	TetR/AcrR family transcriptional regulator	TetR family transcriptional regulator	977639	978217	+	17.562	14.5852	46.3685	37.8272	1.76197	4.63167	6.54165e-19	3.73294e-18
cds0926	esaA	yhgE; putative membrane protein	YhgE/Pip domain-containing protein	Uncharacterized protein	978282	980591	+	17.9134	14.8771	40.9331	33.393	1.40045	6.28693	6.44822e-16	3.16642e-15
cds0927	ysdC_1	#N/A	aminopeptidase	Putative aminopeptidase FrvX	980736	981785	+	120.125	99.7632	124.659	101.696	0.281964	6.96875	0.0959689	0.128188
cds0928	gltT_2	gltP, gltT; proton glutamate symport protein	proton sodium-glutamate symport protein	Proton sodium-glutamate symport protein	981818	983107	-	13.7851	11.4485	3.42175	2.79144	-1.82755	4.01553	3.73529e-15	1.71888e-14
cds0929	hypothetical protein	#N/A	YhfH family protein	Uncharacterized protein	983447	983584	-	0.281807	0.234039	0	0	-2.90674	-1.19106	0.505998	0.566232
cds0930	rbn	#N/A	MBL fold metallo-hydrolase	Uncharacterized protein	983740	984483	+	153.526	127.502	70.8203	57.7748	-0.978096	6.06873	2.28148e-09	7.00782e-09
cds0931	lplJ	lplA, lplJ; lipoate---protein ligase	lipoate--protein ligase A	Lipoate--protein ligase (EC 6.3.1.20)	984486	985475	+	419.24	348.178	183.327	149.557	-1.03228	7.88706	2.12863e-15	1.00051e-14
cds0932	lcfB_2	ACSL, fadD; long-chain acyl-CoA synthetase	fatty acid--CoA ligase family protein	Long-chain-fatty-acid--ligase (EC 6.2.1.3)	985654	987201	+	508.038	421.924	1403.66	1145.1	1.69262	10.7095	2.26684e-28	2.10444e-27
cds0933	hypothetical protein	#N/A	hypothetical protein	Sporulation protein	987217	987633	-	44.6282	37.0635	70.4339	57.4595	1.06407	5.32538	1.09151e-08	3.1383e-08
cds0934	htpX_1	#N/A	M48 family peptidase	Zn-dependent protease with chaperone function	987808	989091	+	26.2122	21.7691	13.7012	11.1774	-0.602466	5.37535	0.00177792	0.00311219
cds0935	aprE	aprE; subtilisin	alkaline serine protease	Keratinase Ker1	989138	990289	-	12283.9	10201.7	33736.8	27522.3	1.61231	15.2988	2.57733e-26	2.19103e-25
cds0936	pspA	phoE; uncharacterized phosphatase	histidine phosphatase family protein	Phosphatase	990670	991254	-	113.874	94.572	45.1916	36.867	-1.10358	5.59175	2.10514e-10	6.98344e-10
cds0937	hemAT	hemAT; heam-based aerotactic trancducer	globin-coupled sensor protein	Globin-coupled sensor protein	991316	992611	-	56.1541	46.6358	53.3604	43.5311	0.205838	6.39236	0.157208	0.199084
cds0938	puuB	#N/A	FAD-dependent oxidoreductase	Glycine/D-amino acid oxidase	992703	994235	-	22.7833	18.9215	11.2061	9.14189	-0.723903	5.21093	4.53793e-05	9.45593e-05
cds0939	ydaD_2	#N/A	NAD(P)-dependent oxidoreductase	Short-chain dehydrogenase	994378	995238	+	17.0413	14.1527	24.8524	20.2744	0.884963	4.76853	2.1192e-06	5.0183e-06
cds0940	hypothetical protein	#N/A	IDEAL domain-containing protein	Uncharacterized protein	995297	995533	-	414.081	343.893	1807.81	1474.8	2.3733	8.2512	2.60321e-49	5.19527e-48
cds0941	comK	comK; competence protein ComK	competence protein	Competence protein	995823	996401	+	15.3733	12.7675	2.41965	1.97394	-1.96466	2.1484	2.28539e-11	8.18529e-11
cds0942	D-threonine aldolase	#N/A	alanine racemase	D-serine deaminase, pyridoxal phosphate-dependent	996545	997651	+	22.0731	18.3316	21.8032	17.787	0.297755	4.82574	0.108039	0.142772
cds0943	hypothetical protein	#N/A	hypothetical protein	Uncharacterized protein	997953	998435	+	91.8649	76.2935	82.2328	67.0851	-0.0510151	5.68716	0.787037	0.823519
cds0944	gabR_3	GntR family transcriptional regulator / MocR family aminotransferase	PLP-dependent aminotransferase family protein	GntR family transcriptional regulator / MocR family aminotransferase	998466	999905	-	54.7127	45.4388	13.2454	10.8055	-1.79946	5.71537	1.09484e-20	6.90194e-20
cds0945	mdtL	#N/A	MFS transporter	MFS transporter	1000049	1001218	+	3.58256	2.9753	1.57442	1.28441	-0.778487	1.44062	0.0174092	0.0263242
cds0946	Barstar	yhcO; ribonuclease inhibitor	barnase inhibitor	Ribonuclease inhibitor	1001281	1001559	+	9.44911	7.84745	11.7269	9.56676	0.91201	1.3685	0.00290522	0.00493728
cds0947	feuB_1	ABC.FEV.P; iron complex transport system permease protein	iron ABC transporter permease	Iron ABC transporter permease	1001717	1002667	+	0.84133	0.698722	0.443077	0.36146	-1.15415	0.561427	0.100421	0.133609
cds0948	feuC_1	ABC.FEV.P; iron complex transport system permease protein	iron ABC transporter permease	Iron ABC transporter permease	1002660	1003610	+	1.78812	1.48503	0.381278	0.311044	-0.303271	0.512023	0.627441	0.678727
cds0949	fecE_1	ABC.FEV.A; iron complex transport system ATP-binding protein	iron ABC transporter ATP-binding protein	Iron complex transport system ATP-binding protein	1003601	1004359	+	1.01714	0.844731	1.32702	1.08258	1.63953	0.188756	0.00466869	0.00767016
cds0950	yclQ	ABC.FEV.S; iron complex transport system substrate-binding protein	iron ABC transporter substrate-binding protein	ABC transporter	1004382	1005326	+	5.46526	4.53888	1.8679	1.52382	-1.35878	2.14331	5.80507e-06	1.33732e-05
cds0951	ywtF_1	#N/A	LytR family transcriptional regulator	LytR family transcriptional regulator	1005507	1006421	+	362.032	300.667	263.229	214.74	-0.286683	8.10387	0.0692773	0.0952096
cds0952	hypothetical protein	#N/A	hypothetical protein	Uncharacterized protein	1006654	1007088	-	776.207	644.637	98.2044	80.1146	-2.7763	7.54383	6.46992e-62	2.13679e-60
cds0953	hypothetical protein	#N/A	hypothetical protein	Uncharacterized protein	1007174	1007536	-	9.17463	7.6195	37.0074	30.1904	2.69084	2.83576	5.71817e-09	1.68831e-08
cds0954	ydjZ_1	#N/A	membrane protein	Membrane protein	1007696	1008313	+	0.060596	0.050325	0.230617	0.188136	-0.822491	3.15377	7.89324e-05	0.000159835
cds0955	sipV	lepB; signal peptidase I	signal peptidase I	Signal peptidase I	1008313	1008825	+	133.226	110.644	89.5298	73.0379	-0.10017	5.77944	0.676641	0.723145
cds0956	hypothetical protein	putative transposase	Transposase InsO and inactivated derivatives	Transposase InsO and inactivated derivatives	1008873	1009688	-	60.789	50.4851	88.9095	72.5319	-1.15598	-0.255119	0.306723	0.366416
cds0957	hypothetical protein	#N/A	Transposase and inactivated derivatives	Transposase and inactivated derivatives	1009715	1010224	-	29.1853	24.2383	59.4011	48.4591	#N/A	#N/A	#N/A	#N/A
cds0958	hypothetical protein	uncharacterized protein	AbrB family transcriptional regulator	Uncharacterized protein	1010302	1011444	-	9.32822	7.74705	10.3958	8.4808	0.37831	3.82893	0.0758957	0.103418
cds0959	blaI	#N/A	transcriptional regulator	Transcriptional regulator	1011721	1012143	+	221.025	183.56	909.999	742.372	2.35288	7.32579	5.26662e-60	1.55992e-58
cds0960	htpX_2	#N/A	M56 family peptidase	M56 family unassigned peptidase	1012136	1012975	+	239.14	198.605	1450.81	1183.56	2.87402	8.99788	5.14252e-95	3.30894e-93
cds0961	catD	#N/A	DoxX family protein	DoxX family protein	1013033	1013443	+	23.4023	19.4355	102.21	83.3821	2.57338	3.71854	1.85922e-37	2.44317e-36
cds0962	hypothetical protein	#N/A	hypothetical protein	Rubrerythrin family protein	1013635	1014081	-	83.7438	69.549	300.446	245.102	2.134	6.69957	5.29252e-32	6.00356e-31
cds0963	addB	addB; ATP-dependent helicase/nuclease subunit B	helicase-exonuclease AddAB subunit AddB	ATP-dependent helicase/deoxyribonuclease subunit B (EC 3.1.-.-) (EC 3.6.4.12) (ATP-dependent helicase/nuclease AddB)	1014248	1017757	+	67.5664	56.1137	53.8405	43.9228	-0.0401716	7.72749	0.793386	0.829156
cds0964	addA	addA; ATP-dependent helicase/nuclease subunit A	helicase-exonuclease AddAB subunit AddA	ATP-dependent helicase/nuclease subunit A (EC 3.1.-.-) (EC 3.6.4.12) (ATP-dependent helicase/nuclease AddA)	1017735	1021439	+	89.1446	74.0343	86.5158	70.5791	0.238044	8.41623	0.0694874	0.0954461
cds0965	sbcD	sbcD, mre11; DNA repair protein SbcD/Mre11	exonuclease SbcCD subunit D	Nuclease SbcCD subunit D	1021465	1022640	+	66.7224	55.4127	71.7829	58.5601	0.335656	6.21292	0.0302096	0.0439712
cds0966	sbcC	sbcC, rad50; DNA repair protein SbcC/Rad50	SMC family ATPase	DNA repair exonuclease	1022637	1026032	+	174.543	144.957	301.901	246.289	1.13737	9.56973	4.09189e-18	2.24243e-17
cds0967	hypothetical protein	#N/A	hypothetical protein	Uncharacterized protein	1026050	1026349	+	499.273	414.645	201.213	164.149	-1.54074	5.64929	0.0123568	0.0191828
cds0968	gerPF_1	gerPF; spore germination protein PF	spore germination protein	Spore germination protein	1026397	1026615	-	653.059	542.364	448.349	365.76	0.623543	5.66477	0.326819	0.386834
cds0969	gerPE	gerPE; spore germination protein PE	spore germination protein GerPE	Spore gernimation protein GerPE	1026638	1027072	-	914.341	759.357	846.365	690.459	0.341646	8.04881	0.574456	0.629624
cds0970	gerPD	gerPD; spore germination protein PD	germination protein GerPD	Conserved domain protein	1027072	1027248	-	1106.03	918.555	2141.25	1746.82	1.59529	6.72899	0.271921	0.328524
cds0971	gerPC	gerPC; spore germination protein PC	germination protein GerPC	Spore gernimation protein GerPC	1027245	1027859	-	961.281	798.341	1191.08	971.674	0.499995	9.04511	0.0223978	0.0333421
cds0972	gerPB	gerPB; spore germination protein PB	germination protein GerPB	Spore gernimation protein GerPB	1027891	1028124	-	483.967	401.933	989.182	806.969	1.49514	7.10143	0.0143241	0.021999
cds0973	gerPA_1	gerPA; spore germination protein PA	spore germination protein	Conserved domain protein	1028139	1028360	-	294.89	244.905	365.988	298.571	0.821107	5.21428	0.23625	0.289551
cds0974	yisI	#N/A	aspartyl-phosphate phosphatase Spo0E family protein	Aspartyl-phosphate phosphatase Spo0E family protein (Sporulation protein)	1028488	1028649	-	424.957	352.926	1411	1151.09	2.40304	7.46294	7.67804e-60	2.25625e-58
cds0975	cotH	cotH; spore coat protein H	spore coat protein	Spore coat protein	1028772	1029866	-	17.4229	14.4696	29.2763	23.8834	1.00253	4.91894	1.02041e-07	2.71045e-07
cds0976	hypothetical protein	#N/A	hypothetical protein	Uncharacterized protein	1030070	1030666	+	430.407	357.452	162.831	132.837	-0.982059	9.88956	4.49725e-10	1.45819e-09
cds0977	Ureidoglycolate lyase	#N/A	FAA hydrolase family protein	2-keto-4-pentenoate hydratase/2-oxohepta-3-ene-1,7-dioic acid hydratase (Catechol pathway)	1030794	1031699	+	223.271	185.426	369.401	301.355	1.16958	8.50444	1.16027e-20	7.27752e-20
cds0978	hypothetical protein	#N/A	hypothetical protein	UPF0344 protein ABW03_03565	1031791	1032159	+	119.367	99.1338	32.5454	26.5504	-1.75255	4.51529	8.89734e-23	6.22981e-22
cds0979	hypothetical protein	#N/A	DUF2777 domain-containing protein	DUF2777 domain-containing protein	1032198	1032725	-	11.83	9.82478	9.34032	7.61978	0.0439084	2.90523	0.887113	0.909035
cds0980	asnO	asnB, ASNS; asparagine synthase (glutamine-hydrolysing)	amidophosphoribosyltransferase	Asparagine synthase (Glutamine-hydrolysing)	1032878	1034722	+	47.3287	39.3063	326.021	265.966	3.00781	8.63419	1.33819e-73	5.87543e-72
cds0981	carC	crtI; phytoene desaturase	phytoene desaturase	Phytoene desaturase	1034870	1036387	+	246.227	204.491	323.254	263.709	0.59948	8.71078	2.95413e-05	6.28194e-05
cds0982	carA2	crtI; phytoene desaturase	phytoene desaturase	Phytoene desaturase	1036384	1037859	+	353.161	293.299	559.023	456.048	0.946816	9.27173	6.66495e-15	3.02231e-14
cds0983	yisP	crtB; 15-cis-phytoene/all-trans-phytoene synthase	squalene/phytoene synthase family protein	Phytoene synthase	1037852	1038691	+	386.667	321.126	175.671	143.311	-0.929409	7.69857	1.25913e-11	4.59793e-11
cds0984	yeeO	#N/A	MATE family efflux transporter	MATE family efflux transporter	1038937	1040313	-	24.2978	20.1792	9.85045	8.03594	-1.06348	4.65666	1.12345e-08	3.22515e-08
cds0985	adaA	#N/A	AraC family transcriptional regulator	AraC family transcriptional regulator	1040427	1041293	+	38.4193	31.9071	25.1898	20.5497	-0.160433	4.72371	0.343976	0.404576
cds0986	ydaF_5	#N/A	N-acetyltransferase	Acetyltransferase	1041308	1041868	+	70.9228	58.9012	26.1307	21.3173	-1.43949	4.64562	3.55271e-05	7.46969e-05
cds0987	hypothetical protein	#N/A	hypothetical protein	Membrane protein	1041932	1042207	+	119.77	99.4685	108.916	88.8531	0.411468	5.72862	0.0111118	0.0173367
cds0988	cysE_2	cysE; serine O-acetyltransferase	serine O-acetyltransferase	Serine acetyltransferase	1042374	1042910	-	34.4518	28.6121	5.06597	4.13279	-1.98544	3.5318	3.5783e-17	1.88088e-16
cds0989	dat_2	ectB, dat; diaminobutyrate-2-oxoglutarate transaminase	diaminobutyrate--2-oxoglutarate transaminase	Diaminobutyrate aminotransferase apoenzyme	1043298	1044644	+	160.257	133.093	2.77892	2.26703	-5.5246	6.85527	5.7289e-154	9.7183e-152
cds0990	ddc_2	ddc; L-2,4-diaminobutyrate decarboxylase	aspartate aminotransferase family protein	Aspartate aminotransferase family protein	1044631	1046127	+	125.185	103.966	1.73787	1.41775	-5.84255	6.39152	4.06545e-150	6.32178e-148
cds0991	iucA	#N/A	Petrobactin biosynthesis protein AsbA	IucA/IucC family siderophore biosynthesis protein	1046124	1047905	+	201.718	167.526	4.8944	3.99282	-5.16642	7.82272	1.1556e-198	3.31745e-196
cds0992	aacA4	#N/A	N-acetyltransferase	Acetyltransferase	1047902	1048456	+	153.802	127.732	4.31624	3.52116	-5.52611	5.22156	7.27211e-16	3.54302e-15
cds0993	iucD_2	iucD; lysine N6-hydroxylase	lysine 6-monooxygenase	Lysine N6-hydroxylase	1048431	1049780	+	175.638	145.867	6.83782	5.57825	-4.34508	6.85938	1.36984e-119	1.46065e-117
cds0994	iucC	#N/A	IucA/IucC family siderophore biosynthesis protein	Iron transporter	1049794	1051608	+	269.928	224.174	8.56291	6.98557	-4.68734	7.89251	4.1542e-182	9.11969e-180
cds0995	hypothetical protein	#N/A	N-acetyltransferase	N-acetyltransferase	1051654	1052511	-	17.1767	14.2652	5.2181	4.2569	-1.51121	3.49876	9.24999e-11	3.14928e-10
cds0996	hypothetical protein	#N/A	hypothetical protein	Uncharacterized protein	1052609	1053544	-	195.208	162.12	36.8597	30.0699	-2.16492	6.50459	1.4404e-32	1.65912e-31
cds0997	metH	metH, MTR; 5-methyltetrahydrofolate--homocysteine methyltransferase	methionine synthase	Methionine synthase (EC 2.1.1.13) (5-methyltetrahydrofolate--homocysteine methyltransferase)	1053662	1057090	-	57.3778	47.6521	9.76609	7.96712	-2.29624	6.41558	1.7201e-41	2.54739e-40
cds0998	yitJ	mmuM, BHMT2; homocysteine S-methyltransferase	bifunctional homocysteine S-methyltransferase/methylenetetrahydrofolate reductase	Homocysteine S-methyltransferase	1057074	1058915	-	59.7255	49.6019	2.33928	1.90837	-1.48162	5.87184	6.87905e-20	4.1142e-19
cds0999	hypothetical protein	yajQ; cyclic-di-GMP-binding protein	YajQ family cyclic di-GMP-binding protein	YajQ family cyclic di-GMP-binding protein	1059194	1059685	-	130.602	108.464	125.842	102.661	0.127759	6.01978	0.47502	0.535905
cds1000	cvfB	uncharacterized protein	hypothetical protein	Uncharacterized protein	1059912	1060760	+	115.542	95.957	82.7335	67.4935	-0.243958	6.23859	0.162448	0.205163
cds1001	tmpC_1	bmpA, bmpB, tmpC; basic membrane protein A and related proteins	BMP family ABC transporter substrate-binding protein	Nucleoside-binding protein	1060918	1061895	+	6.91233	5.74067	0.200278	0.163386	0.443423	2.96695	0.0400317	0.057044
cds1002	mcpA_3	#N/A	methyl-accepting chemotaxis protein	Methyl-accepting chemotaxis protein	1061892	1063541	+	12.1226	10.0678	12.1643	9.92354	0.205097	4.32096	0.325574	0.385611
cds1003	Fatty acid-binding protein	#N/A	DegV family protein	DegV domain-containing protein YitS (DegV family protein)	1063583	1064440	-	246.444	204.671	166.108	135.51	-0.339307	7.52153	0.0368347	0.0528242
cds1004	hypothetical protein	#N/A	YitT family protein	Membrane protein (YitT family protein)	1064582	1065424	+	267.207	221.914	285.795	233.15	0.395225	7.9439	0.00285648	0.00485888
cds1005	ipi	#N/A	proteinase inhibitor	Proteinase inhibitor	1065439	1065894	+	585.296	486.087	1290.47	1052.76	1.48573	8.40494	7.19869e-23	5.05942e-22
cds1006	hypothetical protein	#N/A	DUF3813 domain-containing protein	DUF3813 domain-containing protein	1065935	1066126	-	42.322	35.1483	45.8176	37.3778	-6.50512	0.0627255	0.00077038	0.00141211
cds1007	hypothetical protein	#N/A	hypothetical protein	Competence protein	1066123	1066275	-	94.0317	78.0931	1.64396	1.34113	1.54993	4.00573	0.180596	0.22564
cds1008	yitU	ycsE, yitU, ywtE; 5-amino-6-(5-phospho-D-ribitylamino)uracil phosphatase	Cof-type HAD-IIB family hydrolase	Phosphatase	1066364	1067176	-	68.5612	56.9398	78.0099	63.64	0.467564	5.76452	0.00407122	0.00676181
cds1009	hypothetical protein	uncharacterized protein	esterase	Esterase	1067314	1068099	+	119.467	99.217	109.883	89.6419	0.120218	6.21549	0.504876	0.565316
cds1010	mrp	#N/A	metal-sulfur cluster assembly factor	YitW	1068146	1068454	+	391.165	324.861	865.355	705.952	1.47788	7.64813	6.12449e-29	5.86067e-28
cds1011	dprE1	#N/A	FAD-binding oxidoreductase	FAD/FMN-containing dehydrogenase	1068571	1070016	+	7.05033	5.85528	6.71772	5.48028	0.363644	3.21719	0.0824682	0.111431
cds1012	mdtG_1	#N/A	MFS transporter	Major Facilitator Superfamily protein	1070013	1070561	+	10.7387	8.91844	4.05659	3.30935	-1.06004	1.82686	0.022693	0.0337546
cds1013	argC	argC; N-acetyl-gamma-glutamyl-phosphate reductase	N-acetyl-gamma-glutamyl-phosphate reductase	N-acetyl-gamma-glutamyl-phosphate reductase (AGPR) (EC 1.2.1.38) (N-acetyl-glutamate semialdehyde dehydrogenase) (NAGSA dehydrogenase)	1070694	1071737	+	14.4121	11.9692	62.6925	51.1442	2.56173	5.78592	6.48253e-33	7.56025e-32
cds1014	argJ	argJ; glutamate N-acetyltransferase / amino-acid N-acetyltransferase	bifunctional ornithine acetyltransferase/N-acetylglutamate synthase	Arginine biosynthesis bifunctional protein ArgJ [Cleaved into: Arginine biosynthesis bifunctional protein ArgJ beta chain; Arginine biosynthesis bifunctional protein ArgJ alpha chain] [Includes: Glutamate N-acetyltransferase (EC 2.3.1.35) (Ornithine acetyltransferase) (OATase) (Ornithine transacetylase); Amino-acid acetyltransferase (EC 2.3.1.1) (N-acetylglutamate synthase) (AGSase)]	1071758	1072978	+	20.7928	17.2683	36.3887	29.6857	1.13272	5.4194	3.77616e-12	1.44096e-11
cds1015	argB	argB; acetylglutamate kinase	acetylglutamate kinase	Acetylglutamate kinase (EC 2.7.2.8) (N-acetyl-L-glutamate 5-phosphotransferase) (NAG kinase) (NAGK)	1072993	1073769	+	21.8212	18.1224	35.2984	28.7963	0.636328	4.60112	0.0463925	0.0655572
cds1016	argD	argD; acetylornithine/N-succinyldiaminopimelate aminotransferase	acetylornithine transaminase	Acetylornithine aminotransferase (ACOAT) (EC 2.6.1.11)	1073766	1074917	+	20.672	17.1681	27.9115	22.7701	0.568535	5.2681	0.00187837	0.00327573
cds1017	carA_1	carA, CPA1; carbamoyl-phosphate synthase small subunit	carbamoyl phosphate synthase small subunit	Carbamoyl-phosphate synthase small chain (EC 6.3.5.5) (Carbamoyl-phosphate synthetase glutamine chain)	1074987	1076048	+	12.914	10.725	17.8704	14.5786	0.598021	4.34516	0.00360327	0.00604106
cds1018	carB_1	carB, CPA2; carbamoyl-phosphate synthase large subunit	carbamoyl phosphate synthase large subunit	Carbamoyl-phosphate synthase large chain (EC 6.3.5.5) (Carbamoyl-phosphate synthetase ammonia chain)	1076041	1079121	+	23.8773	19.83	42.6398	34.7853	1.04635	6.78044	1.04053e-12	4.10928e-12
cds1019	argF	OTC, argF, argI; ornithine carbamoyltransferase	ornithine carbamoyltransferase	Ornithine carbamoyltransferase (OTCase) (EC 2.1.3.3)	1079118	1080068	+	90.8487	75.4495	67.6451	55.1845	-0.330288	5.73881	0.0456666	0.064654
cds1020	hypothetical protein	#N/A	YjzC family protein	Uncharacterized protein	1080172	1080351	+	1.82548	1.51606	26.9774	22.008	4.12362	1.38014	6.01328e-25	4.7748e-24
cds1021	hypothetical protein	#N/A	MFS transporter	MFS transporter	1080521	1081786	+	79.1329	65.7196	34.0178	27.7515	-0.876175	6.71193	7.82721e-07	1.93323e-06
cds1022	hypothetical protein	#N/A	DUF2929 domain-containing protein	DUF2929 domain-containing protein	1081906	1082100	-	52.2498	43.3933	44.2291	36.0819	-0.00957552	3.75386	0.968678	0.976
cds1023	hypothetical protein	#N/A	hypothetical protein	Uncharacterized protein	1082313	1083053	+	141.374	117.411	32.2164	26.282	-1.93473	7.39315	1.20513e-29	1.21227e-28
cds1024	hypothetical protein	#N/A	Uncharacterised protein	Uncharacterized protein	1083078	1083704	+	19.5058	16.1995	12.6619	10.3295	-0.222171	4.12479	0.28786	0.345877
cds1025	tmpC_2	med; transcriptional activator of comK gene	transcriptional activator protein med	Transcriptional activator protein med	1083795	1084760	+	469.155	389.632	1064.2	868.171	1.28325	9.17684	0.0150073	0.0229257
cds1026	hypothetical protein	comZ; competence protein ComZ	competence protein ComG	Competence protein ComG	1084772	1084969	+	358.979	298.131	1697.12	1384.5	1.82991	2.72763	0.10702	0.14153
cds1027	hypothetical protein	#N/A	hypothetical protein	Uncharacterized protein	1084980	1085213	-	10.0559	8.35141	6.54093	5.33605	0.339542	1.68135	0.475506	0.536291
cds1028	fabHA	fabH; 3-oxoacyl-[acyl-carrier-protein] synthase III	ketoacyl-ACP synthase III	Ketoacyl-ACP synthase III	1085383	1086321	+	104.048	86.4119	124.92	101.909	0.525224	7.49362	0.000175195	0.000344482
cds1029	fabF_2	fabF; 3-oxoacyl-[acyl-carrier-protein] synthase II	beta-ketoacyl-[acyl-carrier-protein] synthase II	3-oxoacyl-[acyl-carrier-protein] synthase 2 (EC 2.3.1.179)	1086382	1087584	+	210.541	174.854	201.688	164.536	0.191173	8.39012	0.179494	0.224338
cds1030	hypothetical protein	#N/A	hypothetical protein	Uncharacterized protein	1087662	1088456	+	7.92178	6.57901	16.0909	13.1268	1.39213	3.85921	4.57808e-10	1.48311e-09
cds1031	oppD_2	ABC.PE.A; peptide/nickel transport system ATP-binding protein	ABC transporter ATP-binding protein	ABC transporter ATP-binding protein	1088627	1089607	+	403.822	335.373	222.245	181.307	-0.615192	7.85407	1.36253e-06	3.30406e-06
cds1032	oppF_2	oppF; oligopeptide transport system ATP-binding protein	dipeptide ABC transporter ATP-binding protein	Peptide/nickel transport system ATP-binding protein/oligopeptide transport system ATP-binding protein	1089604	1090626	+	653.255	542.526	770.603	628.653	0.478648	9.58244	0.000301788	0.00057906
cds1033	appA	ABC.PE.S; peptide/nickel transport system substrate-binding protein	peptide-binding protein	Peptide-binding protein	1090712	1092346	+	666.332	553.386	325.101	265.215	-0.778436	9.69058	3.2628e-07	8.28915e-07
cds1034	gsiC	ABC.PE.P; peptide/nickel transport system permease protein	ABC transporter permease	ABC transporter permease	1092424	1093374	+	228.255	189.565	22.5184	18.3704	-3.00357	6.51367	7.85062e-73	3.36765e-71
cds1035	dppC_1	ABC.PE.P1; peptide/nickel transport system permease protein	oligopeptide abc transporter	Peptide ABC transporter permease	1093393	1094307	+	177.037	147.029	16.9323	13.8133	-3.00767	6.05668	2.84455e-72	1.17954e-70
cds1036	hypothetical protein	#N/A	DUF3603 domain-containing protein	UPF0736 protein ABW03_03855	1094473	1095225	+	316.715	263.031	252.906	206.319	-0.0720208	7.80797	0.653757	0.702309
cds1037	trpS	WARS, trpS; tryptophanyl-tRNA synthetase	tryptophan--tRNA ligase	Tryptophan--tRNA ligase (EC 6.1.1.2) (Tryptophanyl-tRNA synthetase) (TrpRS)	1095261	1096256	-	124.249	103.189	67.8815	55.3773	-0.67325	6.64819	0.000134477	0.000267094
cds1038	oppA	oppA, mppA; oligopeptide transport system substrate-binding protein	peptide ABC transporter substrate-binding protein	ABC transporter substrate-binding protein (Peptide ABC transporter substrate-binding protein)	1097011	1098648	+	2726.02	2263.95	870.476	710.129	-1.4342	11.3388	1.37111e-21	9.08878e-21
cds1039	oppB	oppB; oligopeptide transport system permease protein	ABC transporter permease	Oligopeptide abc transporter	1098765	1099709	+	104.693	86.947	34.3848	28.0509	-1.14955	5.9703	2.41059e-13	1.0007e-12
cds1040	oppC	oppC; oligopeptide transport system permease protein	ABC transporter permease	ABC transporter permease (Diguanylate cyclase)	1099713	1100630	+	104.083	86.4406	32.8951	26.8357	-1.40866	5.84325	2.06663e-13	8.59828e-13
cds1041	oppD_3	oppD; oligopeptide transport system ATP-binding protein	ABC transporter ATP-binding protein	ABC transporter ATP-binding protein	1100643	1101722	+	241.988	200.97	129.452	105.606	-0.566582	7.77822	1.81286e-05	3.95649e-05
cds1042	oppF_3	oppF; oligopeptide transport system ATP-binding protein	ABC transporter ATP-binding protein	ABC transporter ATP-binding protein	1101724	1102641	+	253.287	210.354	174.706	142.524	-0.218791	7.75141	0.100344	0.133554
cds1043	hypothetical protein	#N/A	hypothetical protein	Uncharacterized protein	1102747	1103034	+	7.57649	6.29225	11.3674	9.27348	1.46835	1.6066	2.95438e-06	6.95191e-06
cds1044	yjbC	#N/A	N-acetyltransferase	N-acetyltransferase	1103172	1103750	+	3830.05	3180.84	4501.34	3672.17	0.474491	11.6308	0.00135966	0.00242092
cds1045	spxA	spxA; regulatory protein spx	transcriptional regulator Spx	Regulatory protein Spx	1103944	1104339	+	27337.9	22704	21158.3	17260.8	-0.0998259	13.2183	0.500988	0.561636
cds1046	hypothetical protein	#N/A	TerC family protein	Membrane protein	1104380	1105045	-	313.366	260.249	145.996	119.103	-0.807679	7.50288	1.37648e-07	3.61001e-07
cds1047	mecA	mecA1_2; adapter protein MecA 1/2	adaptor protein MecA	Adapter protein MecA	1105310	1105975	+	5006.57	4157.94	3879.97	3165.26	-0.19974	11.4585	0.173407	0.217457
cds1048	ywiE_1	clsA_B; cardiolipin synthase A/B	cardiolipin synthase	Cardiolipin synthase (CL synthase) (EC 2.7.8.-)	1106061	1107581	+	452.945	376.169	243.456	198.61	-0.64491	8.94477	1.70501e-05	3.73861e-05
cds1049	coiA	#N/A	competence protein	Competence protein	1107642	1108904	+	23.7579	19.7308	29.2731	23.8808	-0.768951	4.15346	0.000139191	0.000275575
cds1050	pepF1_1	pepF, pepB; oligoendopeptidase F	oligoendopeptidase F	Oligoendopeptidase F	1108954	1110945	+	339.248	281.744	842.991	687.707	1.55081	10.3002	1.20706e-31	1.32492e-30
cds1051	hypothetical protein	#N/A	hypothetical protein	Membrane protein	1111233	1111406	-	13.5656	11.2662	15.1396	12.3508	0.0913547	2.28872	0.76903	0.808904
cds1052	hypothetical protein	#N/A	DsbA family protein	Dithiol-disulfide isomerase (DsbA family protein)	1111703	1112614	-	156.044	129.594	307.215	250.624	1.31365	7.67863	3.29745e-21	2.13647e-20
cds1053	yjbI	glbN; hemoglobin	thiol management oxidoreductase	Thiol management oxidoreductase	1112611	1113009	-	140.574	116.746	77.9651	63.6035	-0.15994	5.65017	0.340227	0.400671
cds1054	slt	#N/A	lytic transglycosylase domain-containing protein	Lytic transglycosylase domain-containing protein	1113287	1114051	-	61.1012	50.7443	45.4711	37.095	-0.279651	4.98136	0.0762418	0.103812
cds1055	yjbK	#N/A	CYTH domain-containing protein	Adenylate cyclase	1114077	1114652	-	32.3427	26.8605	40.2627	32.8461	0.729093	3.99917	0.0180328	0.0271873
cds1056	hypothetical protein	#N/A	hypothetical protein	UPF0738 protein ABW03_03960	1114870	1115235	+	133.956	111.25	314.48	256.551	1.35342	6.01228	0.000319762	0.000611348
cds1057	yjbM	E2.7.6.5X; putative GTP pyrophosphokinase	GTP pyrophosphokinase family protein	GTP pyrophosphokinase	1115269	1115898	+	98.4507	81.763	161.826	132.017	0.872445	5.95839	9.79333e-06	2.20306e-05
cds1058	ppnKA	ppnK, NADK; NAD+ kinase	inorganic polyphosphate/ATP-NAD kinase	NAD kinase (EC 2.7.1.23) (ATP-dependent NAD kinase)	1115964	1116764	+	129.499	107.548	94.1978	76.846	-0.229947	6.12567	0.115226	0.150727
cds1059	rluD_2	rluD; 23S rRNA pseudouridine1911/1915/1917 synthase	RluA family pseudouridine synthase	Pseudouridine synthase (EC 5.4.99.-)	1116773	1117675	+	93.0945	77.3147	63.9331	52.1562	-0.30838	6.01034	0.160948	0.203475
cds1060	prpE_1	#N/A	metallophosphatase	Bis(5'-nucleosyl)-tetraphosphatase (Symmetrical)	1117716	1118459	-	19.2628	15.9977	22.5178	18.3699	0.602701	4.03345	0.00229896	0.00395926
cds1061	gerN	TC.KEF; monovalent cation:H+ antiporter-2, CPA2 family	sodium:proton antiporter	Sodium:proton antiporter	1118620	1120467	+	9.01263	7.48496	19.9428	16.2692	1.33484	5.29155	8.68911e-12	3.21704e-11
cds1062	tenA_1	tenA; thiaminase (transcriptional activator TenA)	thiaminase II	Aminopyrimidine aminohydrolase (EC 3.5.99.2)	1120708	1121418	+	514.966	427.678	13.6647	11.1476	-4.84347	7.26384	2.5217e-179	5.22832e-177
cds1063	tenI	tenI; thiazole tautomerase (transcriptional regulator TenI)	thiazole tautomerase (transcriptional regulator TenI)	Thiazole tautomerase (Transcriptional regulator TenI)	1121378	1122010	+	887.375	736.962	9.37703	7.64973	-6.21811	7.40482	8.09943e-35	9.71931e-34
cds1064	thiO	thiO; glycine oxidase	glycine oxidase ThiO	Glycine oxidase ThiO	1121994	1123106	+	1573.52	1306.8	26.0125	21.2209	-5.53311	9.32075	7.74085e-276	3.61111e-273
cds1065	thiS	thiS; sulfur carrier protein	thiamine biosynthesis protein	Thiamine biosynthesis protein	1123103	1123306	+	2647.76	2198.96	142.341	116.121	-3.50132	7.82422	0.00524795	0.0085563
cds1066	thiG	thiG; thiazole synthase	thiazole synthase	Thiazole synthase (EC 2.8.1.10)	1123311	1124078	+	2259.89	1876.83	20.9243	17.0699	-6.73549	8.69433	4.38852e-271	1.81977e-268
cds1067	thiF	thiF; sulfur carrier protein ThiS adenylyltransferase	thiamine/molybdopterin biosynthesis protein MoeB	Thiamine biosynthesis protein MoeB	1124075	1125088	+	2538.69	2108.37	11.9247	9.72808	-7.58922	9.56165	0	0
cds1068	thiD	thiD; hydroxymethylpyrimidine/phosphomethylpyrimidine kinase	bifunctional hydroxymethylpyrimidine kinase/phosphomethylpyrimidine kinase	Phosphomethylpyrimidine kinase	1125106	1125912	+	3909.82	3247.09	31.0436	25.3252	-6.80308	10.027	0	0
cds1069	fabI	fabI; enoyl-[acyl-carrier protein] reductase I	enoyl-[acyl-carrier-protein] reductase FabI	Enoyl-[acyl-carrier-protein] reductase [NADH] (EC 1.3.1.9)	1126062	1126838	+	41.0676	34.1065	10.3536	8.44642	-1.74235	5.06652	6.14562e-17	3.19881e-16
cds1070	hypothetical protein	#N/A	spore coat protein	Spore coat protein	1126952	1127527	+	178.482	148.229	245.112	199.961	0.67358	7.89882	3.01684e-05	6.40071e-05
cds1071	cotZ	cotZ; spore coat protein Z	spore coat protein	Spore coat protein	1127565	1128008	-	1339.56	1112.5	4387.25	3579.09	2.18327	10.855	1.72979e-44	2.89488e-43
cds1072	cotY	cotY; spore coat protein Y	spore coat protein	Spore coat protein	1128221	1128712	-	2162	1795.54	4182.53	3412.08	1.24735	11.3342	6.97533e-17	3.61053e-16
cds1073	cotX	cotX; spore coat protein X	spore coat protein	Spore coat protein	1128860	1129345	-	5800.5	4817.3	10388.5	8474.9	0.951423	12.4212	4.95457e-12	1.8772e-11
cds1074	cotW	cotW; spore coat protein W	spore coat protein (insoluble fraction)	Spore coat protein (Insoluble fraction)	1129434	1129769	-	2466.81	2048.67	12051.7	9831.71	2.99188	11.3899	3.07012e-16	1.52566e-15
cds1075	cotV	cotV; spore coat protein V	spore coat protein v	Spore coat protein	1129814	1130200	-	4911.61	4079.08	16043.4	13088.1	2.03294	12.7997	4.44362e-43	6.93874e-42
cds1076	yjcA	#N/A	DUF1360 domain-containing protein	Uncharacterized protein	1130378	1130728	+	34.8364	28.9315	23.7172	19.3483	0.0234078	4.38673	0.926963	0.940412
cds1077	hypothetical protein	#N/A	hypothetical protein	Uncharacterized protein	1130800	1130928	+	34.8173	28.9157	8.75859	7.1452	-1.61543	1.61466	0.0168179	0.025514
cds1078	hypothetical protein	#N/A	hypothetical protein	Uncharacterized protein	1131013	1131234	+	35.4619	29.451	3900.27	3181.82	7.21679	8.69972	8.01309754954897e-318	4.98414667581946e-315
cds1079	hypothetical protein	#N/A	YjcZ family sporulation protein	Sporulation protein YjcZ	1131319	1131456	+	86.9251	72.191	104.931	85.6021	1.47006	5.17794	9.70692e-15	4.35411e-14
cds1080	hypothetical protein	#N/A	sporulation-specific protein needed for heat resistance	Sporulation-specific protein needed for heat resistance	1131593	1131850	+	127.779	106.12	1376.84	1123.22	3.69873	7.46114	2.08633e-100	1.55724e-98
cds1081	yjcD	uvrD, pcrA; DNA helicase II / ATP-dependent DNA helicase PcrA	ATP-dependent helicase	DNA helicase (EC 3.6.4.12)	1131867	1134176	-	42.856	35.5917	14.2055	11.5888	-1.21183	6.21312	5.93934e-12	2.23219e-11
cds1082	hypothetical protein	#N/A	hypothetical protein	Uncharacterized protein	1134303	1134560	+	12325.9	10236.6	10853.7	8854.39	0.0136006	11.6644	0.914649	0.930354
cds1083	yjcF_1	#N/A	GNAT family N-acetyltransferase	GNAT family N-acetyltransferase	1134644	1135078	-	675.397	560.915	720.953	588.149	0.460929	7.91964	0.186707	0.232495
cds1084	yjcG	#N/A	rna ligase or phosphoesterase	Putative phosphoesterase C883_1266 (EC 3.1.-.-)	1135085	1135600	-	798.36	663.035	444.881	362.931	-0.740932	7.73185	8.57956e-05	0.000173356
cds1085	hypothetical protein	#N/A	esterase family protein	Uncharacterized protein	1135653	1136393	-	155.099	128.809	86.1409	70.2733	-0.228722	6.76298	0.157652	0.199579
cds1086	metI	metB; cystathionine gamma-synthase	cystathionine gamma-synthase	Cystathionine gamma-synthase	1136782	1137933	+	96.46	80.1097	24.723	20.1689	-1.6481	5.67879	1.45717e-20	9.07875e-20
cds1087	metC	metC; cystathionine beta-lyase	cystathionine gamma-synthase	Cystathionine gamma-synthase	1137930	1139108	+	242.142	201.098	26.6484	21.7396	-2.99252	6.68502	4.79601e-63	1.6125e-61
cds1088	hypothetical protein	#N/A	hypothetical protein	Uncharacterized protein	1140132	1140350	-	74.6826	62.0237	21.9835	17.934	-1.77392	5.06953	1.58677e-18	8.85041e-18
cds1089	hypothetical protein	#N/A	hypothetical protein	Uncharacterized protein	1141201	1141425	+	23.6605	19.65	14.7246	12.0123	-0.488204	3.09938	0.0337193	0.0487376
cds1090	accA_1	accA; acetyl-CoA carboxylase carboxyl transferase subunit alpha	acetyl-CoA carboxylase carboxyltransferase subunit alpha	Acetyl-coenzyme A carboxylase carboxyl transferase subunit alpha (ACCase subunit alpha) (Acetyl-CoA carboxylase carboxyltransferase subunit alpha) (EC 6.4.1.2)	1141846	1142790	-	2.74113	2.2765	3.85015	3.14093	0.924576	2.64139	0.00109372	0.00197377
cds1091	sarZ	#N/A	MarR family transcriptional regulator	Transcription regulator	1142823	1143269	-	2.23491	1.85608	0.691567	0.564176	-6.22185	-0.46714	1.52306e-06	3.67188e-06
cds1092	hypothetical protein	#N/A	sialate O-acetylesterase	Acetylxylan esterase	1143529	1143780	+	0.87785	0.729051	3.81515	3.11238	1.78695	-0.083598	0.000607645	0.0011232
cds1093	rapH_1	rapH; response regulator aspartate phosphatase H	tetratricopeptide repeat-containing protein	Aspartate phosphatase	1144097	1145209	+	120.933	100.435	139.377	113.703	0.689069	7.18265	1.51747e-06	3.66075e-06
cds1094	hypothetical protein	#N/A	RapH phosphatase inhibitor	RapH phosphatase inhibitor	1145199	1145369	+	365.321	303.398	528.878	431.456	1.1235	5.8219	0.333685	0.394086
cds1095	rhtC	#N/A	LysE family translocator	Lysine transporter LysE	1145657	1146277	-	9.94037	8.25545	3.04929	2.48759	-1.35895	2.38511	8.10425e-07	1.99637e-06
cds1096	yjcF_2	#N/A	GNAT family N-acetyltransferase	Uncharacterized protein	1146828	1147256	+	12.6655	10.5187	6.10735	4.98234	-0.650717	2.41231	0.114217	0.149564
cds1097	hypothetical protein	uncharacterized protein	hypothetical protein	Integral inner membrane protein	1147262	1147864	+	9.20849	7.64762	2.19133	1.78767	-2.10825	2.25376	7.67746e-12	2.86236e-11
cds1098	Chloramphenicol acetyltransferase	catA; chloramphenicol O-acetyltransferase type A	type A chloramphenicol O-acetyltransferase	Chloramphenicol acetyltransferase (EC 2.3.1.28)	1148201	1148863	+	20.7351	17.2204	18.1808	14.8318	-0.241685	4.15839	0.253364	0.307999
cds1099	hypothetical protein	#N/A	#N/A	#N/A	1149158	1149295	+	6.25284	5.19296	3.16014	2.57802	-0.0129983	0.182524	1	1
cds1100	hypothetical protein	#N/A	hypothetical protein	Uncharacterized protein	1149399	1149893	+	24.1779	20.0796	35.8067	29.2109	0.835525	4.30276	1.68836e-05	3.70863e-05
cds1101	hypothetical protein	#N/A	hypothetical protein	Uncharacterized protein	1149902	1150831	+	29.7803	24.7324	22.1783	18.093	-0.190797	4.99853	0.41673	0.477359
cds1102	hypothetical protein	#N/A	hypothetical protein	Uncharacterized protein	1150843	1150974	+	31.9658	26.5475	5.15378	4.20442	-7.68703	0.855272	7.6448e-11	2.62228e-10
cds1103	hypothetical protein	#N/A	hypothetical protein	Uncharacterized protein	1151124	1151297	+	29.1054	24.172	7.08134	5.77691	-0.803091	1.27889	0.0320323	0.0464251
cds1104	hypothetical protein	#N/A	SMI1/KNR4 family protein	Smi1 knr4 family	1151410	1152240	+	30.1041	25.0014	28.9767	23.639	0.209174	4.68503	0.238857	0.292267
cds1105	hypothetical protein	#N/A	DUF2651 domain-containing protein	YbeF	1152282	1152530	-	10.9429	9.08806	4.5314	3.69669	-0.995926	1.64754	0.00167158	0.00294261
cds1106	hypothetical protein	mph; macrolide phosphotransferase	Mph(B) family macrolide 2'-phosphotransferase	Macrolide phosphotransferase	1153128	1154024	+	29.5991	24.582	45.8406	37.3965	0.745796	5.18287	5.3192e-05	0.00011004
cds1107	cysL_1	#N/A	LysR family transcriptional regulator	DNA-binding transcriptional regulator, LysR family	1154069	1154944	-	55.9283	46.4483	153.203	124.982	1.73014	6.53968	8.14809e-31	8.63883e-30
cds1108	Aspartate racemase	racD; aspartate racemase	aspartate racemase	Aspartate racemase	1154968	1155666	-	16.3412	13.5713	13.4351	10.9603	0.0856179	3.32188	0.697331	0.743342
cds1109	hypothetical protein	#N/A	DinB family protein	DinB superfamily protein	1155859	1156383	+	42.512	35.3061	11.5487	9.42139	-1.70047	3.82659	8.14341e-16	3.95204e-15
cds1110	speG_2	#N/A	N-acetyltransferase	N-acetyltransferase	1156388	1156951	-	42.0731	34.9416	36.1861	29.5204	0.0884589	4.32624	0.895469	0.914834
cds1111	cynR_1	#N/A	LysR family transcriptional regulator	DNA-binding transcriptional regulator, LysR family	1156968	1157858	-	32.5226	27.0099	13.0097	10.6132	-1.36935	3.84715	6.86794e-13	2.75901e-12
cds1112	yycB_1	MFS.CP; MFS transporter, CP family, cyanate transporter	MFS transporter	MFS transporter, CP family, cyanate transporter	1157983	1159143	+	20.9559	17.4038	4.18883	3.41723	-2.08643	3.60102	4.20087e-21	2.7171e-20
cds1113	pdhD_2	#N/A	dihydrolipoyl dehydrogenase	Dihydrolipoyl dehydrogenase (EC 1.8.1.4)	1159258	1160652	-	2.7306	2.26775	2.04661	1.66962	-0.138947	1.65664	0.647537	0.696826
cds1114	ttgR	#N/A	TetR/AcrR family transcriptional regulator	Transcriptional regulator, TetR family	1160834	1161412	+	6.73367	5.59229	5.69146	4.64306	0.124576	1.98068	0.67294	0.719809
cds1115	hypothetical protein	#N/A	N-acetyltransferase	Ribosomal protein S18 acetylase RimI	1161424	1161843	+	2.31917	1.92606	2.21675	1.80842	3.97251	0.3151	4.35534e-10	1.41586e-09
cds1116	sbmC	#N/A	transcriptional regulator	DNA gyrase inhibitor GyrI	1162109	1162567	+	10.6258	8.82467	11.2127	9.14724	0.353427	2.40904	0.162535	0.205203
cds1117	hypothetical protein	#N/A	hypothetical protein	Uncharacterized protein	1162819	1163430	+	4.27867	3.55342	12.1478	9.9101	1.9031	2.00837	9.20519e-13	3.65077e-12
cds1118	alr_2	alr; alanine racemase	alanine racemase	Alanine racemase (EC 5.1.1.1)	1163614	1164795	+	4.4133	3.66523	3.16471	2.58175	-0.190688	3.87063	0.492998	0.553843
cds1119	xylB_1	E1.1.1.90; aryl-alcohol dehydrogenase	NAD(P)-dependent alcohol dehydrogenase	Aryl-alcohol dehydrogenase	1164875	1165987	-	29.0243	24.1046	44.5669	36.3574	0.850163	5.42081	3.58095e-06	8.35257e-06
cds1120	hypothetical protein	#N/A	TetR/AcrR family transcriptional regulator	Transcriptional regulator, TetR family	1166200	1166859	+	18.0442	14.9856	26.3428	21.4903	0.77404	4.39179	9.32524e-05	0.000187712
cds1121	spa	KLHL8; kelch-like protein 8	hypothetical protein	N-acetylneuraminic acid mutarotase	1166948	1168468	+	16.086	13.3593	38.9406	31.7675	1.50689	6.31002	7.51071e-17	3.88227e-16
cds1122	hag_2	fliC; flagellin	flagellin	Flagellin	1168699	1169601	+	56.9588	47.3041	51.2124	41.7787	0.0479325	5.21687	0.794449	0.830035
cds1123	hag_3	fliC; flagellin	flagellin	Flagellin	1169876	1170796	+	88.701	73.6659	37.3905	30.5029	-1.04749	5.31017	5.73143e-09	1.69088e-08
cds1124	hag_4	fliC; flagellin	flagellin	Flagellin	1171010	1171882	+	41.6599	34.5984	26.6726	21.7593	-0.519152	4.77583	0.00469509	0.00770879
cds1125	hag_5	fliC; flagellin	flagellin	Flagellin	1172172	1172993	+	504.621	419.086	246.472	201.07	-0.82838	8.15296	1.01171e-07	2.68926e-07
cds1126	Putative epoxidase LasC	#N/A	Dehydrogenase (flavoprotein)	Dehydrogenase (Flavoprotein)	1173026	1174606	-	19.4229	16.1307	4.75151	3.87625	-1.76357	4.76766	2.19456e-18	1.21335e-17
cds1127	yfmS_1	#N/A	methyl-accepting chemotaxis protein	Methyl-accepting chemotaxis protein (MCP) signalling domain-containing protein	1174717	1175541	+	9.56981	7.9477	22.1002	18.0293	1.78159	4.45184	5.19788e-18	2.82365e-17
cds1128	hypothetical protein	#N/A	hypothetical protein	Uncharacterized protein	1175581	1175952	-	64.0004	53.1521	27.6485	22.5555	-0.863356	5.2968	1.73262e-05	3.79023e-05
cds1129	hypothetical protein	#N/A	hypothetical protein	Phage-related replication protein YjqB, UPF0714/DUF867 family	1176197	1176820	+	35.6811	29.633	29.3904	23.9765	-0.0575254	4.32626	0.760969	0.801789
cds1130	hypothetical protein	#N/A	ImmA/IrrE family metallo-endopeptidase	Uncharacterized protein	1176811	1177395	-	21.7184	18.037	28.8668	23.5494	0.68784	4.01157	0.00155843	0.00275643
cds1131	xlyA	xlyAB; N-acetylmuramoyl-L-alanine amidase	LysM peptidoglycan-binding domain-containing protein	N-acetylmuramoyl-L-alanine amidase	1177461	1178606	+	133.095	110.535	98.6683	80.493	-0.286628	6.92297	0.27129	0.327974
cds1132	hypothetical protein	#N/A	hypothetical protein	Uncharacterized protein	1178595	1178726	-	268.071	222.632	325.836	265.815	2.04752	4.72373	0.0345999	0.0499138
cds1133	spoIISB	spoIISB; stage II sporulation protein SB	type II toxin-antitoxin system SpoIISB family antitoxin	Stage II sporulation protein SB	1178826	1179002	-	520.258	432.073	207.379	169.179	-2.1914	3.23112	0.0755021	0.102987
cds1134	spoIISA	spoIISA; stage II sporulation protein SA	type II toxin-antitoxin system SpoIISA family toxin	Stage II sporulation protein SA	1178971	1179741	-	813.994	676.02	821.478	670.157	0.32229	8.96848	0.392403	0.45353
cds1135	pitA	TC.PIT; inorganic phosphate transporter, PiT family	inorganic phosphate transporter	Inorganic phosphate transporter	1180085	1181083	-	83.0661	68.9861	34.3013	27.9828	-1.11969	5.85269	3.11599e-10	1.01918e-09
cds1136	hypothetical protein	uncharacterized protein	DUF47 domain-containing protein	Uncharacterized protein	1181099	1181716	-	171.648	142.553	268.685	219.191	0.943242	7.32859	3.53607e-12	1.35351e-11
cds1137	hypothetical protein	#N/A	ASCH domain-containing protein	Uncharacterized protein YhfF	1181923	1182381	-	65.9225	54.7484	20.1433	16.4328	-1.50785	4.12249	1.41563e-12	5.55536e-12
cds1138	ggt	ggt; gamma-glutamyltranspeptidase / glutathione hydrolase	gamma-glutamyltransferase	Gamma-glutamyltransferase	1182609	1184363	+	4818.96	4002.13	2078.75	1695.83	-0.982641	12.5796	4.87231e-11	1.71219e-10
cds1139	sbp	cysP, sbp; sulfate transport system substrate-binding protein	sulfate ABC transporter substrate-binding protein	Sulfate transport system substrate-binding protein	1184622	1185653	+	1.19877	0.995575	2.00034	1.63187	0.935066	1.19737	0.0118727	0.0184775
cds1140	cysT	cysU; sulfate transport system permease protein	sulfate ABC transporter permease subunit CysT	Sulfate ABC transporter permease subunit CysT	1185665	1186510	+	0.137624	0.114297	0.104855	0.08554	#N/A	#N/A	#N/A	#N/A
cds1141	cysW	cysW; sulfate transport system permease protein	sulfate ABC transporter permease subunit CysW	Sulfate abc inner membrane subunit (EC 3.6.3.25)	1186516	1187385	+	0.410725	0.341106	2.49306	2.03382	3.09555	0.0638563	1.34267e-09	4.1792e-09
cds1142	cysA	cysA; sulfate transport system ATP-binding protein	sulfate ABC transporter ATP-binding protein	Sulfate-transporting ATPase (EC 3.6.3.25)	1187401	1188132	+	5.77395	4.79525	18.9588	15.4665	1.90754	3.27778	4.24089e-18	2.31728e-17
cds1143	fruA_2	PTS-Gat-EIIA, gatA, sgcA; PTS system, galactitol-specific IIA component	PTS lichenan transporter subunit IIC	PTS lichenan transporter subunit IIC	1188373	1188840	+	28.2607	23.4705	42.8151	34.9283	0.956169	4.1431	1.23978e-07	3.26294e-07
cds1144	gatC_2	PTS-Gat-EIIC, gatC, sgcC; PTS system, galactitol-specific IIC component	PTS galactitol transporter subunit IIC	PTS galactitol transporter subunit IIC (PTS system galactitol-specific transporter subunit IIC)	1188891	1190264	+	18.1025	15.0341	9.36871	7.64294	-0.597201	3.80379	0.00144127	0.00255769
cds1145	gatB_2	PTS-Gat-EIIB, gatB, sgcB; PTS system, galactitol-specific IIB component	PTS galactitol transporter subunit IIB	PTS galactitol transporter subunit IIB	1190284	1190562	+	16.5609	13.7538	11.617	9.47705	0.283927	2.03247	0.514792	0.57418
cds1146	hypothetical protein	#N/A	hypothetical protein	Uncharacterized protein	1190625	1191071	+	9.50861	7.89687	6.97555	5.69061	0.094768	1.92678	0.787136	0.823519
cds1147	gutB_1	SORD, gutB; L-iditol 2-dehydrogenase	L-iditol 2-dehydrogenase	L-iditol 2-dehydrogenase	1191068	1192099	+	8.45379	7.02084	3.92914	3.20537	-0.734733	2.66474	0.00116064	0.00208647
cds1148	acoA_2	acoA; acetoin:2,6-dichlorophenolindophenol oxidoreductase subunit alpha	pyruvate dehydrogenase (acetyl-transferring) E1 component subunit alpha	Pyruvate dehydrogenase E1 component subunit alpha (EC 1.2.4.1)	1192280	1193263	+	6.22523	5.17004	61.4361	50.1192	3.52879	4.36536	1.66818e-65	5.87325e-64
cds1149	bfmBAB_1	acoB; acetoin:2,6-dichlorophenolindophenol oxidoreductase subunit beta	alpha-ketoacid dehydrogenase subunit beta	Pyruvate dehydrogenase	1193280	1194275	+	8.46297	7.02847	38.1304	31.1066	2.3263	3.55714	1.33453e-35	1.66571e-34
cds1150	pdhC_2	DLAT, aceF, pdhC; pyruvate dehydrogenase E2 component (dihydrolipoamide acetyltransferase)	2-oxo acid dehydrogenase subunit E2	2-oxo acid dehydrogenase subunit E2	1194293	1195615	+	9.5565	7.93665	26.0256	21.2315	1.71308	3.69689	3.44176e-22	2.33964e-21
cds1151	Dihydrolipoyl dehydrogenase	DLD, lpd, pdhD; dihydrolipoamide dehydrogenase	dihydrolipoamide dehydrogenase	Dihydrolipoyl dehydrogenase (EC 1.8.1.4)	1195628	1197010	+	10.2329	8.49836	38.8035	31.6556	2.28044	4.73989	5.51449e-37	7.19584e-36
cds1152	fabG_2	fabG; 3-oxoacyl-[acyl-carrier protein] reductase	short-chain dehydrogenase	Short-chain dehydrogenase	1197042	1197737	+	10.502	8.72191	0.669424	0.546112	0.17007	2.39145	0.557352	0.613581
cds1153	bacC_1	fabG; 3-oxoacyl-[acyl-carrier protein] reductase	SDR family NAD(P)-dependent oxidoreductase	Short chain dehydrogenase	1197715	1198500	+	8.744	7.26186	22.4314	18.2994	1.76979	3.16153	1.25546e-18	7.04568e-18
cds1154	deoR_1	#N/A	sugar-binding transcriptional regulator	Transcriptional regulator	1198594	1199550	+	40.1788	33.3684	110.755	90.3532	1.93821	5.90942	3.19619e-25	2.57072e-24
cds1155	hypothetical protein	#N/A	bh protein	Bh protein	1199614	1199943	+	58.5295	48.6086	85.7899	69.9869	1.03774	3.92017	0.00109586	0.00197669
cds1156	steT	TC.APA; basic amino acid/polyamine antiporter, APA family	amino acid permease	Amino acid permease	1199957	1201282	-	15.4537	12.8342	14.0045	11.4248	0.0920459	4.29474	0.648416	0.697173
cds1157	mhqA	glyoxalase family protein	ring-cleaving dioxygenase	Hydroquinone-specific extradiol dioxygenase	1201612	1202562	+	33.9273	28.1765	42.8103	34.9244	0.573887	5.50005	0.00184259	0.00321785
cds1158	htrA_1	degP, htrA; serine protease Do	PDZ domain-containing protein	Serine protease Do	1202805	1204124	-	31.4242	26.0977	14.7318	12.0181	-0.850725	4.29385	2.05293e-05	4.4492e-05
cds1159	proC_1	proC; pyrroline-5-carboxylate reductase	pyrroline-5-carboxylate reductase	Pyrroline-5-carboxylate reductase (p5C reductase) (p5CR) (EC 1.5.1.2) (PCA reductase)	1204294	1205118	+	114	94.6765	53.2919	43.4752	-0.833672	6.0466	4.40318e-06	1.02257e-05
cds1160	dppA_2	dppA1; D-amino peptidase	D-aminopeptidase	Aminopeptidase	1205308	1206132	+	191.083	158.694	53.1392	43.3507	-1.66031	6.50103	1.51542e-23	1.1133e-22
cds1161	dppB_2	dppB1; dipeptide transport system permease protein	ABC transporter permease	ABC transporter permease (Peptide ABC transporter permease)	1206151	1207086	+	99.6363	82.7476	25.9143	21.1407	-1.58921	5.29226	1.09305e-10	3.69499e-10
cds1162	dppC_2	dppC; dipeptide transport system permease protein	ABC transporter permease	Dipeptide transport system permease protein	1207083	1208045	+	79.0452	65.6468	13.3129	10.8606	-2.2651	5.21163	4.81826e-24	3.61079e-23
cds1163	oppD_4	dppD; dipeptide transport system ATP-binding protein	ABC transporter ATP-binding protein	Peptide ABC transporter ATP-binding protein	1208053	1209066	+	305.197	253.465	110.915	90.4836	-1.15594	7.70325	3.05477e-17	1.61479e-16
cds1164	dppE	dppE; dipeptide transport system substrate-binding protein	peptide ABC transporter substrate-binding protein	Peptide ABC transporter substrate-binding protein	1209063	1210682	+	370.518	307.714	290.987	237.386	-0.126684	9.22909	0.382073	0.443651
cds1165	ykfA	ldcA; muramoyltetrapeptide carboxypeptidase	LD-carboxypeptidase	LD-carboxypeptidase	1210994	1211935	+	114.118	94.7742	30.9591	25.2562	-1.65911	6.27448	7.35989e-25	5.8193e-24
cds1166	ykfB	ycjG, ykfB; L-Ala-D/L-Glu epimerase	dipeptide epimerase	Dipeptide epimerase	1211932	1213011	+	105.231	87.3936	94.4569	77.0574	0.187994	7.02158	0.186247	0.232
cds1167	ykfC	ykfC; gamma-D-glutamyl-L-lysine dipeptidyl-peptidase	peptidoglycan endopeptidase	Peptidase	1213008	1213928	+	126.618	105.156	107.541	87.7313	0.113949	6.8775	0.493599	0.554352
cds1168	oppF_4	ABC.PE.A1; peptide/nickel transport system ATP-binding protein	ABC transporter ATP-binding protein	Peptide ABC transporter ATP-binding protein	1213918	1214886	+	177.363	147.3	193.364	157.745	0.386939	7.5937	0.00301267	0.0051129
cds1169	N(G)%2CN(G)-dimethylarginine dimethylaminohydrolase	#N/A	hypothetical protein	N-Dimethylarginine dimethylaminohydrolase	1214948	1215808	-	430.373	357.423	304.005	248.006	-0.258416	8.53876	0.0904235	0.121389
cds1170	putative acyl-CoA thioester hydrolase	#N/A	acyl-CoA thioesterase	Acyl-CoA thioester hydrolase	1215988	1216509	+	40.9904	34.0424	32.3589	26.3982	-0.137434	4.33565	0.503523	0.56397
cds1171	hypothetical protein	padR; PadR family transcriptional regulator, regulatory protein PadR	PadR family transcriptional regulator	PadR family transcriptional regulator	1216624	1216950	+	19.8023	16.4457	21.3782	17.4402	-0.582754	2.25099	0.286116	0.344113
cds1172	hypothetical protein	#N/A	NADH dehydrogenase subunit N	Uncharacterized protein	1216955	1217707	+	17.1528	14.2453	20.1093	16.4051	-0.509439	2.64035	0.082155	0.111048
cds1173	hypothetical protein	#N/A	DNA-binding protein	DNA-binding protein	1218017	1218505	+	111.16	92.3178	22.3458	18.2296	-1.9804	4.65763	6.91333e-28	6.3082e-27
cds1174	hypothetical protein	#N/A	N-acetyltransferase	N-acetyltransferase	1218522	1219067	+	108.042	89.7284	75.2293	61.3716	-0.149481	5.57059	0.349977	0.410728
cds1175	ada	ada; AraC family transcriptional regulator, regulatory protein of adaptative response / methylated-DNA-[protein]-cysteine methyltransferase	6-O-methylguanine DNA methyltransferase	Cysteine methyltransferase	1219086	1220126	-	65.1287	54.0892	20.9535	17.0938	-1.28088	5.59385	8.24923e-12	3.05721e-11
cds1176	ykkC_2	ykkC; paired small multidrug resistance pump	Membrane transporter of cations and cationic drugs	Efflux transporter	1220506	1220835	+	54.3498	45.1373	75.1194	61.2819	-0.571821	3.41527	0.0327562	0.0474373
cds1177	ykkD_2	ykkD; paired small multidrug resistance pump	QacE family quaternary ammonium compound efflux SMR transporter	Multidrug resistance protein SMR	1220832	1221146	+	38.2367	31.7555	73.7679	60.1794	0.856757	3.20352	0.416259	0.477112
cds1178	hypothetical protein	#N/A	hypothetical protein	Uncharacterized protein	1221180	1221365	-	30.3851	25.2347	12.792	10.4357	-0.373528	2.0774	0.335905	0.396206
cds1179	purU	purU; formyltetrahydrofolate deformylase	formyltetrahydrofolate deformylase	Formyltetrahydrofolate deformylase (EC 3.5.1.10) (Formyl-FH(4) hydrolase)	1221529	1222431	+	69.7994	57.9682	82.2773	67.1214	0.25896	6.60836	0.13919	0.177957
cds1180	proB_1	proB; glutamate 5-kinase	glutamate 5-kinase	Glutamate 5-kinase (EC 2.7.2.11) (Gamma-glutamyl kinase) (GK)	1222747	1223847	+	51.8719	43.0794	22.2277	18.1332	-0.974581	5.09252	1.33735e-08	3.81282e-08
cds1181	proA_1	proA; glutamate-5-semialdehyde dehydrogenase	glutamate-5-semialdehyde dehydrogenase	Gamma-glutamyl phosphate reductase (GPR) (EC 1.2.1.41) (Glutamate-5-semialdehyde dehydrogenase) (Glutamyl-gamma-semialdehyde dehydrogenase) (GSA dehydrogenase)	1223860	1225107	+	108.804	90.3616	68.8906	56.2006	-0.42144	6.51748	0.00387517	0.00645919
cds1182	rapA_1	rapA, spo0L; response regulator aspartate phosphatase A (stage 0 sporulation protein L)	tetratricopeptide repeat-containing protein	Tetratricopeptide repeat-containing protein	1225233	1226369	+	278.221	231.062	251.63	205.279	0.1356	8.19488	0.306734	0.366416
cds1183	hypothetical protein	#N/A	hypothetical protein	Uncharacterized protein	1226323	1226493	+	258.45	214.642	527.088	429.995	-6.38381	-0.89063	1.06959e-06	2.60726e-06
cds1184	ohrA	#N/A	organic hydroperoxide resistance protein	Peroxiredoxin, Ohr subfamily	1226675	1227103	+	67.4024	55.9774	28.7923	23.4886	-0.915226	5.73235	4.79048e-06	1.11182e-05
cds1185	ohrR_1	#N/A	transcriptional regulator sensing organic peroxide	Transcriptional regulator sensing organic peroxide	1227137	1227583	-	12.2595	10.1815	2.27385	1.85499	-2.34105	2.27573	2.5134e-12	9.71016e-12
cds1186	ohrB	#N/A	organic hydroperoxide resistance protein	Organic hydroperoxide resistance protein OhrA	1227745	1228164	+	2101.31	1745.13	7134.02	5819.89	1.9972	10.8457	4.99566e-38	6.63481e-37
cds1187	guaD	E3.5.4.3, guaD; guanine deaminase	nucleoside deaminase	Nucleoside deaminase	1228238	1228708	-	82.1236	68.2034	30.3719	24.7772	-0.913648	4.77114	5e-07	1.24816e-06
cds1188	metE_1	metE; 5-methyltetrahydropteroyltriglutamate--homocysteine methyltransferase	5-methyltetrahydropteroyltriglutamate--homocysteine s-methyltransferase	5-methyltetrahydropteroyltriglutamate--homocysteine methyltransferase (EC 2.1.1.14) (Cobalamin-independent methionine synthase) (Methionine synthase, vitamin-B12 independent isozyme)	1228851	1231139	-	547.039	454.314	185.651	151.453	-1.33483	9.69177	1.31404e-17	7.05609e-17
cds1189	hypothetical protein	#N/A	uncharacterized protein	Uncharacterized protein	1231255	1231485	+	182.352	151.443	53.4398	43.5959	-1.36092	5.1355	1.74818e-15	8.27946e-15
cds1190	isp	isp; major intracellular serine protease	serine protease	Serine protease	1231601	1232560	-	12379.8	10281.3	4278.16	3490.1	-1.36559	13.0101	1.56888e-19	9.19163e-19
cds1191	hypothetical protein	#N/A	hypothetical protein	Uncharacterized protein	1233021	1233323	+	83.917	69.6928	73.4561	59.9251	0.475437	5.92958	0.00869838	0.0137203
cds1192	arlR	#N/A	DNA-binding response regulator	PhoB family transcriptional regulator	1233728	1234414	+	13.5526	11.2554	24.516	20	1.31451	3.64419	1.7769e-11	6.41953e-11
cds1193	arlS	#N/A	sensor histidine kinase	Signal transduction histidine kinase	1234418	1235767	+	32.772	27.2171	16.711	13.6327	-0.694038	5.02192	1.8736e-05	4.08428e-05
cds1194	hypothetical protein	#N/A	peptidase	Peptidase	1235834	1236523	+	43.0233	35.7307	81.1721	66.2197	1.29547	5.34719	1.95141e-15	9.21856e-15
cds1195	hypothetical protein	#N/A	peptidase	Uncharacterized protein	1236617	1237135	+	89.9501	74.7032	215.961	176.179	1.57449	6.46866	1.73833e-21	1.14619e-20
cds1196	hypothetical protein	#N/A	hypothetical protein	Uncharacterized protein	1237212	1237355	+	26.5485	22.0485	22.588	18.4271	-0.762576	2.90187	0.0032882	0.00555023
cds1197	mgtE	mgtE; magnesium transporter	magnesium transporter	Magnesium transporter MgtE	1237858	1239216	+	28.6269	23.7746	10.7082	8.73566	-1.2933	5.43077	2.22368e-11	7.97194e-11
cds1198	hypothetical protein	#N/A	hypothetical protein	Uncharacterized protein	1239318	1239716	+	133.796	111.117	334.444	272.838	1.58799	6.55513	2.40918e-19	1.39613e-18
cds1199	gltR_2	#N/A	LysR family transcriptional regulator	LysR family transcriptional regulator	1239847	1240710	-	34.9447	29.0214	14.1862	11.5731	-0.841219	4.65823	1.71936e-05	3.76564e-05
cds1200	nbaC	#N/A	cupin domain-containing protein	Mannose-6-phosphate isomerase, cupin superfamily	1240916	1241278	+	108.487	90.0981	98.0137	79.959	-0.139051	5.82907	0.451995	0.513187
cds1201	tnrA	#N/A	MerR family DNA-binding transcriptional regulator	MerR family DNA-binding transcriptional regulator (MerR family transcriptional regulator)	1241520	1241849	-	191.146	158.746	420.869	343.342	1.22261	7.0204	6.8929e-13	2.76606e-12
cds1202	hypothetical protein	#N/A	hypothetical protein	Uncharacterized protein	1242042	1242197	+	9.92465	8.24239	56.413	46.0214	2.95212	3.98844	5.39836e-26	4.50708e-25
cds1203	ykoL	#N/A	hypothetical protein	Stress protein	1242236	1242400	+	4.68281	3.88906	1.96246	1.60096	1.75254	-0.303147	0.0944747	0.126373
cds1204	mhqR_2	mhqR; MarR family transcriptional regulator, 2-MHQ and catechol-resistance regulon repressor	MarR family transcriptional regulator	MarR family transcriptional regulator	1242761	1243222	+	1046.04	868.735	3352.69	2735.1	2.45225	10.5012	1.28345e-54	3.11029e-53
cds1205	putative signaling protein	#N/A	bifunctional diguanylate cyclase/phosphodiesterase	Signal peptide protein	1243458	1245881	-	19.486	16.1831	16.725	13.6442	-0.0298312	5.76685	0.874756	0.899336
cds1206	yqjA	#N/A	DedA family protein	DedA family protein	1246130	1246744	+	28.6425	23.7875	3.89194	3.17503	-2.51761	3.73868	8.02577e-25	6.31902e-24
cds1207	hypothetical protein	#N/A	transporter	Transporter	1247026	1247817	+	15.9392	13.2374	8.241	6.72296	-0.780163	3.5586	0.000424501	0.00080012
cds1208	sigI	sigI; RNA polymerase sigma factor	RNA polymerase sigma-I factor	RNA polymerase sigma factor SigI	1248042	1248788	+	69.6234	57.822	74.6016	60.8596	0.200128	5.48733	0.478101	0.538729
cds1209	rsgI	#N/A	primase	SigI regulator RsgI	1248785	1249978	+	134.479	111.684	280.477	228.812	1.30239	8.00895	2.58336e-17	1.36753e-16
cds1210	sspD	sspD; small acid-soluble spore protein D (minor alpha/beta-type SASP)	small acid-soluble spore protein	Small acid-soluble spore protein D (Minor alpha/beta-type SASP)	1250018	1250212	-	13.125	10.9002	33.6131	27.4214	2.05415	2.77512	6.72771e-16	3.29067e-15
cds1211	hypothetical protein	#N/A	DUF1836 domain-containing protein	Uncharacterized protein	1250337	1251053	-	68.624	56.992	67.9997	55.4738	0.24242	5.75253	0.183856	0.229558
cds1212	htpX_3	htpX; heat shock protein HtpX	protease HtpX	Protease HtpX homolog (EC 3.4.24.-)	1251332	1252231	+	209.504	173.992	108.609	88.6029	-0.686251	7.43095	2.86559e-05	6.10062e-05
cds1213	ktrB	#N/A	Ktr system potassium uptake protein D	Ktr system potassium uptake protein D	1252375	1253721	+	51.951	43.1451	15.8135	12.9006	-1.44465	5.33875	3.8175e-14	1.65277e-13
cds1214	hypothetical protein	#N/A	DUF421 domain-containing protein	Uncharacterized protein	1253820	1254347	+	6.57269	5.4586	67.7032	55.2319	3.43628	4.1872	8.17692e-16	3.96315e-15
cds1215	hypothetical protein	#N/A	hypothetical protein	Uncharacterized protein	1254344	1254508	+	12.2038	10.1352	159.682	130.268	2.79291	2.43391	0.113484	0.148709
cds1216	hypothetical protein	#N/A	hypothetical protein	Uncharacterized protein	1254501	1254683	+	10.6345	8.8319	32.7237	26.6958	-0.588217	5.47794e-05	0.682795	0.729149
cds1217	hypothetical protein	#N/A	acyltransferase	Acyltransferase	1254718	1255737	-	22.2387	18.4692	36.6858	29.9281	0.931477	5.19192	4.96794e-07	1.24099e-06
cds1218	kinE_2	kinE; two-component system, sporulation sensor kinase E	PAS domain-containing sensor histidine kinase	Sporulation kinase	1256031	1258226	+	162.337	134.821	236.077	192.59	0.797964	8.81029	7.10207e-09	2.08153e-08
cds1219	ogt	ogt, MGMT; methylated-DNA-[protein]-cysteine S-methyltransferase	methylated-DNA--protein-cysteine methyltransferase	Methylated-DNA--protein-cysteine methyltransferase	1258228	1258719	+	170.537	141.631	122.164	99.6608	0.0359406	5.93862	0.876542	0.900924
cds1220	hypothetical protein	#N/A	Uncharacterised protein	Uncharacterized protein	1258809	1258943	+	99.7971	82.8812	129.586	105.715	0.771311	2.56583	0.367846	0.429806
cds1221	mtnA	mtnA; methylthioribose-1-phosphate isomerase	S-methyl-5-thioribose-1-phosphate isomerase	Methylthioribose-1-phosphate isomerase (M1Pi) (MTR-1-P isomerase) (EC 5.3.1.23) (S-methyl-5-thioribose-1-phosphate isomerase)	1258968	1260029	-	105.657	87.7481	22.8524	18.6429	-1.93884	5.8059	2.00533e-29	1.98511e-28
cds1222	mtnK	mtnK; 5-methylthioribose kinase	S-methyl-5-thioribose kinase	Methylthioribose kinase (MTR kinase) (EC 2.7.1.100)	1260036	1261229	-	100.988	83.87	36.7754	30.0012	-1.23433	6.22804	6.60791e-15	3.00009e-14
cds1223	bacF_1	mtnE, mtnV; aminotransferase	pyridoxal phosphate-dependent aminotransferase	LL-diaminopimelate aminotransferase	1261636	1262826	+	79.9829	66.4256	18.2555	14.8927	-1.86468	5.93614	4.07281e-23	2.89694e-22
cds1224	mtnW	mtnW; 2,3-diketo-5-methylthiopentyl-1-phosphate enolase	2,3-diketo-5-methylthiopentyl-1-phosphate enolase	2,3-diketo-5-methylthiopentyl-1-phosphate enolase (DK-MTP-1-P enolase) (EC 5.3.2.5) (RuBisCO-like protein) (RLP)	1263072	1264289	+	71.9782	59.7777	24.9988	20.3938	-1.37096	5.26734	4.87497e-15	2.22141e-14
cds1225	mtnX	mtnX; 2-hydroxy-3-keto-5-methylthiopentenyl-1-phosphate phosphatase	2-hydroxy-3-keto-5-methylthiopentenyl-1-phosphate phosphatase	2-hydroxy-3-keto-5-methylthiopentenyl-1-phosphate phosphatase (HK-MTPenyl-1-P phosphatase) (EC 3.1.3.87)	1264290	1264985	+	52.1576	43.3167	60.6656	49.4907	0.694949	5.17525	0.0521577	0.0732327
cds1226	mtnB	mtnB; methylthioribulose-1-phosphate dehydratase	methylthioribulose 1-phosphate dehydratase	Methylthioribulose-1-phosphate dehydratase (MTRu-1-P dehydratase) (EC 4.2.1.109)	1264949	1265581	+	169.513	140.78	57.6934	47.0659	-1.51029	5.44629	6.4045e-07	1.58815e-06
cds1227	mtnD	mtnD, mtnZ, ADI1; 1,2-dihydroxy-3-keto-5-methylthiopentene dioxygenase	acireductone dioxygenase	Acireductone dioxygenase (1,2-dihydroxy-3-keto-5-methylthiopentene dioxygenase) (DHK-MTPene dioxygenase) (Acireductone dioxygenase (Fe(2+)-requiring)) (ARD') (Fe-ARD) (EC 1.13.11.54) (Acireductone dioxygenase (Ni(2+)-requiring)) (ARD) (Ni-ARD) (EC 1.13.11.53)	1265598	1266128	+	668.906	555.524	379.733	309.784	-0.565235	7.97938	7.85882e-06	1.79054e-05
cds1228	spo0E	spo0E; stage 0 sporulation regulatory protein	aspartyl-phosphate phosphatase Spo0E family protein	Aspartyl-phosphate phosphatase Spo0E family protein	1266430	1266672	+	11653.1	9677.84	361.044	294.537	-4.65911	10.1744	1.31438e-05	2.90768e-05
cds1229	kinD	kinD; two-component system, sporulation sensor kinase D	two-component sensor histidine kinase	Sporulation kinase	1266724	1268223	-	748.533	621.654	315.636	257.494	0.325665	8.89783	0.0133357	0.0205742
cds1230	mhqR_3	mhqR; MarR family transcriptional regulator, 2-MHQ and catechol-resistance regulon repressor	MarR family transcriptional regulator	YkvE	1268428	1268883	+	202.867	168.481	272.497	222.301	0.772525	7.01579	5.06859e-06	1.17345e-05
cds1231	motB	motB; chemotaxis protein MotB	flagellar motor protein MotB	Flagellar motor protein MotB	1269070	1269834	-	67.8981	56.3891	31.5196	25.7135	-0.854094	4.8206	3.08878e-06	7.25901e-06
cds1232	pomA	motA; chemotaxis protein MotA	flagellar motor stator protein MotA	Flagellar motor protein MotA	1269827	1270621	-	60.4133	50.1731	0.30178	0.24619	-0.868933	4.60822	4.09975e-07	1.0338e-06
cds1233	hypothetical protein	#N/A	Uncharacterised protein	Uncharacterized protein	1270970	1271068	-	4.19863	3.48695	4.16808	3.4003	#N/A	#N/A	#N/A	#N/A
cds1234	clpE	clpE; ATP-dependent Clp protease ATP-binding subunit ClpE	ATP-dependent Clp protease ATP-binding subunit	ATP-dependent Clp protease ATP-binding subunit	1271184	1273289	-	23.5868	19.5887	20.6342	16.8333	0.0260371	5.89474	0.890372	0.911624
cds1235	hypothetical protein	#N/A	hypothetical protein	Uncharacterized protein	1273535	1273672	+	1.39678	1.16002	0	0	#N/A	#N/A	#N/A	#N/A
cds1236	hypothetical protein	#N/A	membrane protein	Uncharacterized protein	1273665	1274573	+	2.10874	1.7513	3.62948	2.96091	0.684933	2.44538	0.0378368	0.0541437
cds1237	queC	queC; 7-cyano-7-deazaguanine synthase	7-cyano-7-deazaguanine synthase	7-cyano-7-deazaguanine synthase (EC 6.3.4.20) (7-cyano-7-carbaguanine synthase) (PreQ(0) synthase) (Queuosine biosynthesis protein QueC)	1274848	1275504	+	13.8857	11.5321	18.9626	15.4696	0.571472	3.55982	0.00304005	0.00515469
cds1238	queD	queD, ptpS, PTS; 6-pyruvoyltetrahydropterin/6-carboxytetrahydropterin synthase	6-carboxytetrahydropterin synthase QueD	6-carboxy-5,6,7,8-tetrahydropterin synthase (EC 4.-.-.-)	1275505	1275945	+	16.6474	13.8256	7.44857	6.0765	-1.30021	1.76012	0.000423463	0.000798566
cds1239	queE_2	queE; 7-carboxy-7-deazaguanine synthase	7-carboxy-7-deazaguanine synthase QueE	7-carboxy-7-deazaguanine synthase (CDG synthase) (EC 4.3.99.3) (Queuosine biosynthesis protein QueE)	1275938	1276669	+	26.5189	22.0239	75.1536	61.3099	2.0306	5.22965	6.27976e-10	2.01168e-09
cds1240	queF	queF; 7-cyano-7-deazaguanine reductase	NADPH-dependent 7-cyano-7-deazaguanine reductase QueF	NADPH-dependent 7-cyano-7-deazaguanine reductase (EC 1.7.1.13) (7-cyano-7-carbaguanine reductase) (NADPH-dependent nitrile oxidoreductase) (PreQ(0) reductase)	1276685	1277182	+	22.3527	18.5638	36.1081	29.4568	0.737138	3.42069	0.0156309	0.0237906
cds1241	hypothetical protein	#N/A	hypothetical protein	Uncharacterized protein	1277420	1277659	+	6.93479	5.75932	5.02982	4.10329	-0.355215	1.50394	0.345016	0.405671
cds1242	hypothetical protein	#N/A	DUF2187 domain-containing protein	Uncharacterized protein	1277784	1277972	-	47.8281	39.7211	69.0288	56.3133	0.751052	3.62409	0.000298857	0.000573732
cds1243	hypothetical protein	#N/A	hypothetical protein	Uncharacterized protein	1278140	1278334	+	2.11572	1.7571	5.55749	4.53376	#N/A	#N/A	#N/A	#N/A
cds1244	sleB_1	cwlJ, sleB; N-acetylmuramoyl-L-alanine amidase	cell wall hydrolase	Cell wall hydrolase	1278641	1279294	+	12.4809	10.3654	8.59513	7.01186	-0.224137	3.46773	0.340177	0.400671
cds1245	ykvU	#N/A	polysaccharide biosynthesis protein	Polysaccharide biosynthesis protein	1279408	1280724	+	5.87964	4.88302	4.00101	3.26401	-0.262697	3.60358	0.254003	0.308574
cds1246	stoA_1	#N/A	thiol-disulfide isomerase	Thiol-disulfide isomerase	1280773	1281267	+	21.0666	17.4958	13.3586	10.8979	-0.365173	4.15543	0.10162	0.135011
cds1247	zosA	zntA; Cd2+/Zn2+-exporting ATPase	heavy metal translocating P-type ATPase	ATPase	1281563	1283482	+	379.708	315.346	156.988	128.07	-1.02481	8.98888	3.88977e-11	1.37078e-10
cds1248	putative peptidase	pepQ; Xaa-Pro dipeptidase	aminopeptidase P family protein	Xaa-Pro dipeptidase	1283587	1284681	+	166.16	137.995	44.5309	36.328	-1.65325	6.85983	2.30729e-20	1.42092e-19
cds1249	ccpB	#N/A	LacI family DNA-binding transcriptional regulator	LacI family transcriptional regulator	1284974	1285963	+	48.1067	39.9524	44.1887	36.0489	0.173879	6.01094	0.315305	0.375229
cds1250	glcT	glcT; transcriptional antiterminator	transcription antiterminator	Transcription antiterminator	1286019	1286873	+	79.5964	66.1045	54.4111	44.3882	-0.306262	5.97128	0.0563926	0.0788753
cds1251	ptsG	PTS-Glc1-EIIA, ptsG, glcA, glcB; PTS system, glucose-specific IIA component	PTS glucose transporter subunit IIABC	PTS system D-glucose-specific IIA component, Glc family /PTS system D-glucose-specific IIB component, Glc family /PTS system D-glucose-specific IIC component, Glc family	1287076	1289175	+	17.6147	14.6289	5.84231	4.76612	-1.26099	5.08681	7.43244e-11	2.56121e-10
cds1252	ptsH	PTS-HPR; phosphocarrier protein	phosphocarrier protein HPr	Phosphocarrier protein HPr (Histidine-containing protein)	1289269	1289535	+	57.3866	47.6594	0.839224	0.684634	0.330619	5.22939	0.35737	0.418614
cds1253	ptsI	PTS-EI.PTSI, ptsI; phosphotransferase system, enzyme I, PtsI	phosphoenolpyruvate--protein phosphotransferase	Phosphoenolpyruvate-protein phosphotransferase (EC 2.7.3.9) (Phosphotransferase system, enzyme I)	1289535	1291253	+	285.545	237.144	195.065	159.133	-0.248382	8.62611	0.0650305	0.0898547
cds1254	hypothetical protein	splA; transcriptional regulator of the spore photoproduct lyase operon	transcriptional regulator	Transcriptional regulator	1291367	1291594	+	11.2871	9.3739	11.9013	9.70904	2.01104	0.522432	2.51455e-05	5.37475e-05
cds1255	splB	splB; spore photoproduct lyase	spore photoproduct lyase	Radical SAM protein (Spore photoproduct lyase)	1291675	1292703	+	31.96	26.5427	47.9326	39.1031	0.86711	6.40824	3.34753e-07	8.49864e-07
cds1256	mcpC	mcp; methyl-accepting chemotaxis protein	methyl-accepting chemotaxis protein	Chemotaxis protein	1292819	1294780	+	44.476	36.9372	26.7769	21.8445	-0.494236	5.80214	0.0062577	0.0101027
cds1257	fabG_3	fabG; 3-oxoacyl-[acyl-carrier protein] reductase	KR domain-containing protein	3-oxoacyl-ACP reductase	1294857	1295642	+	56.9074	47.2614	54.2587	44.2639	0.0409709	5.40358	0.812507	0.846005
cds1258	garR_1	mmsB, HIBADH; 3-hydroxyisobutyrate dehydrogenase	NAD(P)-dependent oxidoreductase	Oxidoreductase	1295656	1296528	+	118.57	98.4716	112.416	91.7087	0.0268453	6.59639	0.860378	0.886997
cds1259	hypothetical protein	#N/A	hypothetical protein	Uncharacterized protein	1296643	1297440	-	14.7775	12.2727	17.7209	14.4566	0.500816	3.74897	0.018031	0.0271873
cds1260	pbpH_1	pbpH; penicillin-binding protein H	penicillin-binding protein 2	Penicillin-binding protein	1297777	1299900	+	143.313	119.021	90.5701	73.8865	-0.433991	8.02825	0.00627389	0.0101228
cds1261	kinA_1	kinA; two-component system, sporulation sensor kinase A	PAS domain-containing sensor histidine kinase	PAS/PAC sensor signal transduction histidine kinase	1300057	1301241	+	335.772	278.857	513.962	419.287	0.909412	8.98735	3.9356e-12	1.49874e-11
cds1262	kinA_2	two-component system, NtrC family, sensor kinase	PAS domain-containing sensor histidine kinase	PAS/PAC sensor signal transduction histidine kinase	1301257	1301883	+	354.735	294.606	475.836	388.185	0.970807	8.01635	1.91914e-10	6.38345e-10
cds1263	patA_1	patA; aminotransferase	pyridoxal phosphate-dependent aminotransferase	Aminotransferase (EC 2.6.1.-)	1301909	1303081	-	170.869	141.906	175.422	143.108	0.49125	7.8983	0.000229412	0.000444993
cds1264	fieF	#N/A	cation transporter	Cation transporter	1303376	1304260	+	104.239	86.5703	109.649	89.451	0.271144	6.87447	0.118695	0.154506
cds1265	hypothetical protein	#N/A	Uncharacterised protein	Uncharacterized protein	1304325	1304480	-	4.09703	3.40258	10.159	8.28764	1.47502	0.209411	0.000138029	0.00027371
cds1266	hypothetical protein	#N/A	RDD family protein	Transporter	1304778	1305317	+	19.4713	16.1708	6.63093	5.40948	-1.19368	2.94382	3.10971e-07	7.911e-07
cds1267	hypothetical protein	UMF1; MFS transporter, UMF1 family	MFS transporter	MFS transporter	1305443	1306753	+	48.8738	40.5895	35.5864	29.0312	-0.245224	5.81448	0.174723	0.218887
cds1268	cheV	cheV; two-component system, chemotaxis family, chemotaxis protein CheV	chemotaxis protein	Chemotaxis protein	1306827	1307735	+	84.8939	70.5041	91.4	74.5636	0.366595	6.22353	0.0267196	0.0393054
cds1269	hypothetical protein	#N/A	hypothetical protein	Protein ykyb	1307770	1308231	-	984.74	817.823	1156.59	943.539	0.462999	9.0913	0.00265636	0.00452879
cds1270	melR	#N/A	AraC family transcriptional regulator	AraC family transcriptional regulator	1308451	1309347	-	3.08574	2.56269	8.58566	7.00413	1.68353	2.68693	1.33536e-11	4.87151e-11
cds1271	yicL	#N/A	EamA family transporter	Permease of the drug/metabolite transporter (DMT) superfamily	1309461	1310393	+	3.87884	3.22137	1.85977	1.51719	-0.720356	1.85108	0.0216563	0.0323027
cds1272	hypothetical protein	#N/A	hypothetical protein	Uncharacterized protein	1310563	1310778	-	3.6113	2.99917	2.08485	1.70081	-0.12536	0.706985	0.872485	0.897973
cds1273	hypothetical protein	#N/A	hypothetical protein	Uncharacterized protein	1310946	1311122	+	12.2785	10.1972	3.78049	3.0841	-1.31214	1.39939	0.000821149	0.00150222
cds1274	hypothetical protein	#N/A	MFS transporter	MFS transporter	1311350	1312627	-	31.3758	26.0575	4.47006	3.64664	-2.74616	4.25028	2.42688e-37	3.17793e-36
cds1275	ykuD_1	#N/A	LysM peptidoglycan-binding domain-containing protein	L,D-transpeptidase	1312701	1313198	-	112.468	93.4043	18.4276	15.0331	-2.30493	5.14721	6.99587e-32	7.84042e-31
cds1276	cpdA_1	uncharacterized protein	hypothetical protein	Uncharacterized protein	1313355	1314248	-	10.5625	8.77213	5.01002	4.08715	-0.40206	2.5337	0.116684	0.152367
cds1277	fadH	#N/A	2,4-dienoyl-CoA reductase	NAD(P)-dependent dehydrogenase, short-chain alcohol dehydrogenase family	1314352	1315116	+	39.9812	33.2042	75.351	61.4709	1.22421	5.72751	1.94802e-11	7.00387e-11
cds1278	ykuI	#N/A	diguanylate phosphodiesterase	EAL domain, c-di-GMP-specific phosphodiesterase class I (Or its enzymatically inactive variant)	1315181	1316401	+	133.996	111.283	77.1353	62.9265	-0.517744	7.10332	0.0010142	0.00184095
cds1279	ydbD_1	#N/A	manganese catalase	Manganese catalase	1316662	1317558	+	25.5769	21.2415	20.1154	16.41	-0.0791572	5.54034	0.694449	0.741116
cds1280	hypothetical protein	#N/A	DUF1797 domain-containing protein	Conserved domain protein	1317743	1317985	+	116.111	96.4301	82.0726	66.9544	-0.254599	4.92274	0.172932	0.216935
cds1281	hypothetical protein	uncharacterized protein	hypothetical protein	Uncharacterized protein	1318125	1318640	+	259.491	215.506	125.174	102.116	-0.893271	6.90442	1.98287e-07	5.13538e-07
cds1282	hypothetical protein	#N/A	hypothetical protein	Uncharacterized protein	1318790	1318981	+	95.895	79.6405	136.694	111.514	1.07164	4.91783	1.39769e-08	3.97273e-08
cds1283	ykuL	#N/A	CBS domain-containing protein	CBS domain-containing protein (CBS domain-containing protein YkuL)	1319128	1319571	+	808.117	671.139	741.526	604.932	0.0728746	8.44416	0.636721	0.687172
cds1284	cysB	#N/A	LysR family transcriptional regulator	Family transcriptional regulator	1319668	1320549	+	23.7826	19.7514	19.5137	15.9192	-0.188749	4.45797	0.49166	0.552506
cds1285	hypothetical protein	#N/A	hypothetical protein	Uncharacterized protein	1320653	1321060	+	38.4611	31.9418	44.786	36.5362	0.370965	4.03719	0.0587483	0.0819009
cds1286	Flavodoxin	fldA, nifF, isiB; flavodoxin I	flavodoxin	Flavodoxin	1321260	1321736	+	25.1871	20.9178	0	0	-9.61477	2.5432	1.90668e-23	1.38708e-22
cds1287	hypothetical protein	#N/A	hypothetical protein	Uncharacterized protein	1321726	1322619	+	18.5671	15.4199	1.40971	1.15003	-3.15742	3.37966	4.96212e-29	4.82256e-28
cds1288	Flavodoxin	fldA, nifF, isiB; flavodoxin I	flavodoxin	Flavodoxin	1322636	1323094	+	12.3915	10.2911	3.18043	2.59457	-1.33156	2.58509	0.000559082	0.00104013
cds1289	dapH_1	dapH, dapD; tetrahydrodipicolinate N-acetyltransferase	2,3,4,5-tetrahydropyridine-2,6-dicarboxylate N-acetyltransferase	2,3,4,5-tetrahydropyridine-2,6-dicarboxylate N-acetyltransferase (EC 2.3.1.89) (Tetrahydrodipicolinate N-acetyltransferase) (THP acetyltransferase) (Tetrahydropicolinate acetylase)	1323204	1323914	+	100.642	83.583	19.23	15.6877	-2.1328	5.20343	2.08885e-28	1.94404e-27
cds1290	ykuR	dapL; N-acetyldiaminopimelate deacetylase	N-acetyldiaminopimelate deacetylase	N-acetyldiaminopimelate deacetylase (EC 3.5.1.47)	1323997	1325127	+	43.4054	36.0481	11.4034	9.30281	-1.50983	4.95019	9.21238e-17	4.73562e-16
cds1291	hypothetical protein	#N/A	hypothetical protein	UPF0180 protein BAT_2732	1325178	1325420	+	47.5302	39.4737	49.3116	40.2281	1.77547	3.49768	8.94039e-11	3.04987e-10
cds1292	ykuT	ybiO; moderate conductance mechanosensitive channel	mechanosensitive ion channel family protein	Small-conductance mechanosensitive channel	1325443	1326252	-	694.472	576.757	284.255	231.893	-1.04753	8.85465	1.57342e-11	5.71205e-11
cds1293	ahpC	PRDX2_4, ahpC; peroxiredoxin (alkyl hydroperoxide reductase subunit C)	peroxiredoxin	Alkyl hydroperoxide reductase subunit C (EC 1.11.1.15) (Thioredoxin)	1326524	1327066	+	3464.98	2877.65	989.365	807.118	-1.67349	10.4589	9.03632e-28	8.20525e-27
cds1294	ykuV	#N/A	TlpA family protein disulfide reductase	Thiol-disulfide oxidoreductase	1327343	1327801	+	1196.83	993.966	238.326	194.425	-2.59625	8.80598	2.02942e-56	5.28993e-55
cds1295	rok	#N/A	hypothetical protein	Repressor	1328283	1328864	+	445.208	369.744	447.378	364.968	0.238965	8.01005	0.131814	0.169339
cds1296	Sporulation protein cse15	yknT; sigma-E controlled sporulation protein	hypothetical protein	SigmaE regulated sporulation protein	1328927	1329844	-	102.319	84.9755	120.667	98.4397	0.964762	6.6611	9.58928e-09	2.77695e-08
cds1297	mobA	mobA; molybdenum cofactor guanylyltransferase	molybdenum cofactor guanylyltransferase	Molybdenum cofactor guanylyltransferase	1329925	1330509	+	158.291	131.46	126.682	103.347	0.664862	5.50962	0.126	0.163188
cds1298	moeB	moeB; molybdopterin-synthase adenylyltransferase	thiamine/molybdopterin biosynthesis protein MoeB	Thiamine/molybdopterin biosynthesis	1330539	1331555	+	28.839	23.9507	16.8748	13.7664	-0.708975	4.34405	0.0155222	0.0236444
cds1299	moeA	moeA; molybdopterin molybdotransferase	molybdopterin molybdenumtransferase MoeA	Molybdopterin molybdenumtransferase	1331568	1332839	+	62.493	51.9002	18.3383	14.9603	-1.7562	5.62136	1.13736e-26	9.87125e-26
cds1300	mobB	mobB; molybdopterin-guanine dinucleotide biosynthesis adapter protein	molybdopterin-guanine dinucleotide biosynthesis protein B	Molybdopterin-guanine dinucleotide biosynthesis protein MobB	1332821	1333348	+	64.6591	53.6992	45.6852	37.2697	0.152387	4.94818	0.636517	0.687151
cds1301	moaE	MOCS2B, moaE; molybdopterin synthase catalytic subunit	molybdenum cofactor biosynthesis protein MoaE	Molybdenum cofactor biosynthesis protein MoaE	1333341	1333832	+	132.425	109.978	84.0076	68.5329	0.289293	5.22236	0.199219	0.246915
cds1302	moaD	moaD, cysO; sulfur-carrier protein	molybdopterin converting factor subunit 1	Molybdopterin synthase sulfur carrier subunit	1333825	1334058	+	206.394	171.409	39.9214	32.5676	-2.30021	3.87868	0.0439169	0.0623422
cds1303	hypothetical protein	#N/A	hypothetical protein	Uncharacterized protein	1334106	1334483	-	350.352	290.966	216.081	176.278	-0.432797	7.12602	0.269188	0.325538
cds1304	yknW	#N/A	hypothetical protein	YIP1 family protein	1335002	1335634	+	35.0366	29.0978	15.2004	12.4004	-0.867369	3.87499	7.76879e-06	1.77111e-05
cds1305	yknX	ABC.CD.TX; HlyD family secretion protein	efflux RND transporter periplasmic adaptor subunit	HlyD family secretion protein	1335644	1336750	+	53.892	44.7571	53.583	43.7127	0.257002	5.84956	0.273872	0.33056
cds1306	yknY_2	ABC.CD.A; putative ABC transport system ATP-binding protein	ABC transporter ATP-binding protein	ABC transporter ATP-binding protein	1336747	1337448	+	52.7866	43.8391	28.7498	23.4539	-1.27514	4.47662	2.19628e-12	8.51143e-12
cds1307	yknZ	ABC.CD.P; putative ABC transport system permease protein	macrolide ABC transporter permease	Putative ABC transport system permease protein	1337435	1338628	+	22.026	18.2925	24.013	19.5896	0.388244	4.84786	0.0185797	0.0279257
cds1308	srlR_1	fruR2, fruR; DeoR family transcriptional regulator, fructose operon transcriptional repressor	DeoR/GlpR transcriptional regulator	DeoR family transcriptional regulator	1338964	1339719	+	14.8785	12.3566	23.7994	19.4154	1.07701	4.43362	3.38793e-08	9.33117e-08
cds1309	lacC_1	fruK; 1-phosphofructokinase	1-phosphofructokinase	Phosphofructokinase	1339716	1340627	+	31.0453	25.783	14.8206	12.0905	-0.778742	4.91077	2.48298e-05	5.3103e-05
cds1310	fruA_3	PTS-Fru-EIIC, fruA; PTS system, fructose-specific IIC component	PTS fructose transporter subunit IIC	PTS fructose transporter subunit IIA	1340641	1342533	+	56.2994	46.7565	26.5024	21.6205	-0.83541	6.49122	4.73009e-07	1.18236e-06
cds1311	sipT	lepB; signal peptidase I	signal peptidase I	Signal peptidase I (EC 3.4.21.89)	1342711	1343316	+	120.489	100.066	50.9723	41.5829	-1.03053	5.92314	1.15603e-08	3.30852e-08
cds1312	hypothetical protein	#N/A	hypothetical protein	Uncharacterized protein	1343380	1343655	-	71.6452	59.5011	27.2179	22.2042	-1.12425	3.86034	1.75491e-08	4.95786e-08
cds1313	ybiT_2	#N/A	heme ABC transporter ATP-binding protein	ABC transporter ATP-binding protein	1343800	1345419	+	190.494	158.205	93.6869	76.4293	-0.795083	7.84476	7.26427e-07	1.79776e-06
cds1314	hypothetical protein	#N/A	RES domain-containing protein	Uncharacterized protein	1346275	1347687	+	104.967	87.1751	155.982	127.249	0.756106	7.69051	2.66451e-06	6.28567e-06
cds1315	Aminopeptidase 2	ampS, pepS, ampT; aminopeptidase	aminopeptidase	Peptidase M29	1348222	1349454	-	91.5378	76.0218	43.5864	35.5576	-0.9605	6.5021	6.05097e-08	1.63758e-07
cds1316	hypothetical protein	#N/A	hypothetical protein	Uncharacterized protein	1349560	1349691	-	19.5044	16.1984	78.0572	63.6786	2.7798	1.07466	0.000555001	0.00103305
cds1317	mreB_1	mreB; rod shape-determining protein MreB and related proteins	rod shape-determining protein	Rod shape-determining protein	1349766	1350773	-	20.1019	16.6946	39.5803	32.2893	1.10918	4.84927	5.68791e-13	2.29484e-12
cds1318	abh_1	abrB; transcriptional pleiotropic regulator of transition state genes	AbrB/MazE/SpoVT family DNA-binding domain-containing protein	AbrB family transcriptional regulator	1351050	1351328	+	11.4036	9.47063	4.50178	3.67252	-1.19272	2.17077	0.000318984	0.000610486
cds1319	kinA_3	kinC; two-component system, sporulation sensor kinase C	PAS domain-containing sensor histidine kinase	Two-component system, sporulation sensor kinase C	1351473	1352762	+	25.332	21.0382	55.6334	45.3854	1.34382	5.57865	2.22639e-15	1.04252e-14
cds1320	ykqA	#N/A	gamma-glutamylcyclotransferase	Cation transport regulator ChaC	1352790	1353632	+	103.952	86.3314	132.588	108.165	0.6177	6.49976	1.96256e-05	4.26573e-05
cds1321	ktrA	trkA, ktrA; trk system potassium uptake protein	potassium uptake protein	Potassium uptake protein	1353670	1354338	+	164.869	136.923	57.997	47.3136	-1.29018	6.13141	2.47869e-15	1.15631e-14
cds1322	adeC	ade; adenine deaminase	adenine deaminase	Adenine deaminase (Adenase) (Adenine aminase) (EC 3.5.4.2)	1354600	1356330	+	67.5015	56.0598	41.1302	33.5538	-0.478686	6.37123	0.00614304	0.00994181
cds1323	rnjA	rnj; ribonuclease J	ribonuclease J	Ribonuclease J (RNase J) (EC 3.1.-.-)	1356430	1358097	-	530.101	440.247	728.095	593.975	0.654519	9.94406	2.20898e-05	4.75701e-05
cds1324	hypothetical protein	#N/A	hypothetical protein	UPF0356 protein B4107_1333	1358103	1358312	-	564.076	468.464	1631.37	1330.86	1.97642	7.24997	8.0081e-39	1.09473e-37
cds1325	Putative bifunctional phosphatase/peptidyl-prolyl cis-trans isomerase	#N/A	Cof-type HAD-IIB family hydrolase	Hydrolase Cof	1358707	1359486	+	54.4385	45.211	43.0247	35.0993	-0.0660313	5.38382	0.724837	0.768056
cds1326	defB	PDF, def; peptide deformylase	peptide deformylase	Peptide deformylase (PDF) (EC 3.5.1.88) (Polypeptide deformylase)	1359525	1360082	-	43.0235	35.7309	31.3332	25.5615	-0.216279	4.70625	0.271912	0.328524
cds1327	hypothetical protein	#N/A	YjcZ family sporulation protein	Uncharacterized protein	1360195	1360398	-	79.58	66.0909	249.693	203.698	1.87155	5.70368	2.35501e-21	1.53921e-20
cds1328	hypothetical protein	#N/A	hypothetical protein	Chromosome partitioning protein	1360610	1361278	+	16.6982	13.8678	17.5757	14.3381	0.213924	3.66352	0.322705	0.383059
cds1329	pdhA	PDHA, pdhA; pyruvate dehydrogenase E1 component alpha subunit	pyruvate dehydrogenase (acetyl-transferring) E1 component subunit alpha	Pyruvate dehydrogenase (Pyruvate dehydrogenase (Acetyl-transferring) E1 component subunit alpha)	1361849	1362964	+	843.948	700.896	703.066	573.557	-0.099768	9.66516	0.428679	0.489394
cds1330	pdhB	PDHB, pdhB; pyruvate dehydrogenase E1 component beta subunit	alpha-ketoacid dehydrogenase subunit beta	2-oxoisovalerate dehydrogenase (Alpha-ketoacid dehydrogenase subunit beta)	1362968	1363945	+	747.964	621.182	521.7	425.6	-0.29939	9.09971	0.0180374	0.0271873
cds1331	pdhC_3	DLAT, aceF, pdhC; pyruvate dehydrogenase E2 component (dihydrolipoamide acetyltransferase)	2-oxo acid dehydrogenase subunit E2	Dihydrolipoamide acetyltransferase component of pyruvate dehydrogenase complex (EC 2.3.1.-)	1364054	1365397	+	558.818	464.097	397.977	324.668	-0.133768	9.31113	0.314647	0.374673
cds1332	pdhD_3	DLD, lpd, pdhD; dihydrolipoamide dehydrogenase	dihydrolipoyl dehydrogenase	Dihydrolipoyl dehydrogenase (EC 1.8.1.4)	1365402	1366814	+	479.929	398.58	202.592	165.273	-0.974186	8.8509	4.28395e-12	1.62477e-11
cds1333	hypothetical protein	#N/A	hypothetical protein	Uncharacterized protein	1366940	1367329	-	6.53285	5.42551	68.7882	56.117	3.46994	4.36623	5.48727e-48	1.02907e-46
cds1334	speA_2	speA; arginine decarboxylase	aminotransferase class V-fold PLP-dependent enzyme	Arginine decarboxylase	1367800	1369290	-	26.8357	22.287	24.904	20.3165	0.163107	5.62977	0.381881	0.443566
cds1335	hypothetical protein	#N/A	hypothetical protein	UPF0223 protein ABW03_15840	1369463	1369732	+	150.825	125.26	426.837	348.211	1.73198	6.33957	2.3234e-22	1.59686e-21
cds1336	hypothetical protein	#N/A	DUF1054 domain-containing protein	UPF0637 protein GA0061086_102443	1369763	1370398	-	97.0788	80.6237	93.1614	76.0005	0.152678	6.03142	0.399188	0.46009
cds1337	hypothetical protein	#N/A	hypothetical protein	Uncharacterized protein	1370686	1370874	+	1915.4	1590.74	11124.8	9075.54	2.84795	10.9038	1.68878e-74	7.87816e-73
cds1338	suhB	E3.1.3.25, IMPA, suhB; myo-inositol-1(or 4)-monophosphatase	inositol monophosphatase family protein	Inositol monophosphatase (EC 3.1.3.25)	1371008	1371814	+	355.539	295.274	314.533	256.595	0.12847	8.49304	0.396448	0.457214
cds1339	hypothetical protein	#N/A	hypothetical protein	Uncharacterized protein	1371926	1373851	+	11.6285	9.65743	12.3189	10.0497	0.346836	4.96467	0.0353263	0.0508633
cds1340	hypothetical protein	#N/A	hypothetical protein	Uncharacterized protein	1373841	1374104	+	0.618813	0.513922	1.08111	0.881962	-1.44454	1.70613	0.294418	0.352962
cds1341	ylaC	rpoE; RNA polymerase sigma-70 factor, ECF subfamily	RNA polymerase sigma70	RNA polymerase subunit sigma-70	1374104	1374622	+	14.8018	12.2929	17.8983	14.6013	0.466523	2.76537	0.512672	0.572328
cds1342	rsiW_2	#N/A	hypothetical protein	Uncharacterized protein	1374619	1374912	+	18.8392	15.6459	17.4913	14.2693	0.443224	2.47156	0.473497	0.53451
cds1343	hypothetical protein	#N/A	exported protein	Exported protein	1374957	1375592	-	1340.29	1113.11	201.863	164.678	-2.47799	8.89962	9.54701e-54	2.19935e-52
cds1344	hypothetical protein	#N/A	hypothetical protein	Uncharacterized protein	1375866	1376045	-	6.6068	5.48693	5.47153	4.46364	0.302286	0.256072	0.518492	0.577271
cds1345	typA	typA, bipA; GTP-binding protein	translational GTPase TypA	GTP-binding protein TypA	1376159	1377997	+	195.611	162.454	61.8868	50.4869	-1.42007	8.23027	6.16268e-20	3.69761e-19
cds1346	hypothetical protein	#N/A	hypothetical protein	Uncharacterized protein	1378052	1378375	+	83.9079	69.6853	14.3726	11.7251	-2.44517	4.31185	4.22256e-27	3.72153e-26
cds1347	hypothetical protein	#N/A	Uncharacterized protein conserved in bacteria (DUF2197)	Uncharacterized protein YlaI	1378405	1378638	-	43.1706	35.8531	152.558	124.456	2.07665	4.64718	5.24846e-26	4.39176e-25
cds1348	yhcN_2	#N/A	YhcN/YlaJ family sporulation lipoprotein	Sporulation lipoprotein, YhcN/YlaJ family	1378741	1379358	-	138.376	114.921	60.6129	49.4476	-0.846869	7.10786	9.44868e-07	2.31685e-06
cds1349	PhoH-like protein	phoH2; PhoH-like ATPase	PhoH family protein	Uncharacterized protein	1379529	1380821	+	132.991	110.449	71.2722	58.1434	-0.62081	8.08163	7.59838e-05	0.000154283
cds1350	hypothetical protein	#N/A	hypothetical protein	Uncharacterized protein	1380837	1381325	-	70.6839	58.7028	46.8068	38.1847	-0.268374	4.94458	0.112528	0.14782
cds1351	glsA2	glsA, GLS; glutaminase	glutaminase A	Glutaminase (EC 3.5.1.2)	1381440	1382369	+	14.6173	12.1396	8.28432	6.7583	-0.338914	4.22066	0.117725	0.153405
cds1352	hypothetical protein	#N/A	Uncharacterized protein family	UPF0358 protein C883_1883	1382492	1382773	+	467.112	387.935	74.5787	60.8409	-2.66193	6.28235	7.14437e-46	1.24592e-44
cds1353	ftsW_1	ftsW, spoVE; cell division protein FtsW	putative lipid II flippase FtsW	Cell division protein FtsW (Putative lipid II flippase FtsW)	1382984	1384195	+	90.3502	75.0355	132.578	108.157	1.02677	7.42831	0.117306	0.153018
cds1354	cfiB	PC, pyc; pyruvate carboxylase	pyruvate carboxylase	Pyruvate carboxylase (EC 6.4.1.1)	1384275	1387721	+	651.976	541.464	538.319	439.158	-0.0723896	11.0213	0.624705	0.675964
cds1355	phrA	phrB; deoxyribodipyrimidine photo-lyase	deoxyribodipyrimidine photo-lyase	Deoxyribodipyrimidine photo-lyase	1388021	1389454	+	36.8506	30.6043	38.5522	31.4506	0.307967	5.95672	0.0799992	0.108527
cds1356	ctaA	COX15; cytochrome c oxidase assembly protein subunit 15	heme A synthase	Heme A synthase	1389494	1390417	-	166.599	138.36	62.2041	50.7458	-1.2051	6.40991	7.90321e-12	2.93773e-11
cds1357	ctaB2	COX10, ctaB, cyoE; heme o synthase	protoheme IX farnesyltransferase	Protoheme IX farnesyltransferase (EC 2.5.1.-) (Heme B farnesyltransferase) (Heme O synthase)	1390807	1391724	+	376.429	312.623	185.034	150.95	-0.96972	7.94445	1.41175e-09	4.38689e-09
cds1358	ctaC	coxB; cytochrome c oxidase subunit II	cytochrome c oxidase subunit II	Cytochrome c oxidase subunit 2 (EC 1.9.3.1)	1392004	1393071	+	684.099	568.142	506.1	412.873	-0.0963491	9.27885	0.531648	0.589807
cds1359	ctaD	coxA; cytochrome c oxidase subunit I	cytochrome c oxidase subunit I	Cytochrome c oxidase subunit 1 (EC 1.9.3.1)	1393260	1395131	+	544.54	452.239	158.795	129.544	-1.51773	9.05651	3.41666e-23	2.44741e-22
cds1360	ctaE	coxC; cytochrome c oxidase subunit III	cytochrome (ubi)quinol oxidase subunit III	Cytochrome B oxidoreductase	1395131	1395751	+	588.146	488.453	169.505	138.281	-1.16544	7.02579	1.99386e-07	5.15666e-07
cds1361	caaD	coxD, ctaF; cytochrome c oxidase subunit IV	cytochrome c oxidase subunit IVB	Cytochrome c oxidase, subunit IV (EC 1.9.3.1)	1395754	1396083	+	873.405	725.36	29.7305	24.254	-4.40507	6.00753	0.000118049	0.000235341
cds1362	hypothetical protein	ctaG; putative membrane protein	cytochrome c oxidase assembly factor CtaG	Cytochrome C oxidase assembly protein (Cytochrome c oxidase assembly factor CtaG)	1396114	1396992	+	731.811	607.767	230.456	188.005	-1.26612	8.54553	3.80373e-22	2.581e-21
cds1363	hypothetical protein	#N/A	hypothetical protein	Uncharacterized protein	1397077	1397442	-	163.358	135.668	90.7336	74.02	-0.591602	5.43987	0.00113695	0.00204782
cds1364	hrp1	#N/A	oxidoreductase	Oxidoreductase	1397577	1398026	+	45.8017	38.0382	42.7587	34.8823	0.414205	5.00564	0.0266022	0.039148
cds1365	hypothetical protein	#N/A	membrane protein	Membrane protein	1398149	1399192	+	341.56	283.665	280.592	228.906	-0.0449152	8.62999	0.768183	0.808249
cds1366	hypothetical protein	#N/A	spore coat protein	Spore coat protein	1399287	1399715	+	410.116	340.6	1771.27	1444.99	2.43539	9.75502	8.4269e-66	3.02396e-64
cds1367	hypothetical protein	#N/A	hypothetical protein	Uncharacterized protein	1399735	1399983	+	123.205	102.321	62.4219	50.9234	-0.0819271	5.88876	0.811441	0.845185
cds1368	hypothetical protein	#N/A	hypothetical protein	Uncharacterized protein	1400057	1400464	+	81.9249	68.0384	154.214	125.807	1.44519	6.47122	2.45888e-08	6.86354e-08
cds1369	hypothetical protein	#N/A	YlbF family regulator	Regulator	1400522	1400971	+	703.455	584.217	201.498	164.381	-1.594	7.83434	1.34852e-29	1.35287e-28
cds1370	hypothetical protein	#N/A	hypothetical protein	UPF0298 protein ABW03_17495	1401037	1401309	+	59.4447	49.3686	63.7159	51.9791	0.475089	4.13341	0.0242947	0.0360079
cds1371	rsmD	#N/A	16S rRNA (guanine(966)-N(2))-methyltransferase RsmD	16S rRNA (Guanine(966)-N(2))-methyltransferase RsmD (rRNA methyltransferase)	1401623	1402180	+	84.7475	70.3826	239.546	195.42	1.93993	6.23785	2.61626e-13	1.08127e-12
cds1372	coaD	E2.7.7.3A, coaD, kdtB; pantetheine-phosphate adenylyltransferase	pantetheine-phosphate adenylyltransferase	Phosphopantetheine adenylyltransferase (EC 2.7.7.3) (Dephospho-CoA pyrophosphorylase) (Pantetheine-phosphate adenylyltransferase) (PPAT)	1402184	1402666	+	45.274	37.5999	65.0916	53.1014	0.893909	4.406	4.00147e-06	9.31015e-06
cds1373	ylbJ	#N/A	sporulation integral membrane protein YlbJ	Sporulation integral membrane protein	1402680	1403888	-	19.8985	16.5256	9.3069	7.59252	-0.93036	5.19878	3.84127e-06	8.94859e-06
cds1374	putative NTE family protein	NTE family protein	esterase	Esterase	1404045	1404824	+	12.3887	10.2887	18.2822	14.9145	0.703854	3.83902	0.00174534	0.00305946
cds1375	lon	Lon-like protease	PDZ domain-containing protein	PDZ domain-containing protein	1404829	1405857	+	42.165	35.0179	30.1611	24.6052	-0.364662	5.33246	0.0341021	0.0492527
cds1376	hypothetical protein	#N/A	nucleotidyltransferase	UPF0348 protein SAMN05216491_1456	1405890	1407137	-	62.6268	52.0113	89.5003	73.0138	0.738791	6.50504	2.40364e-05	5.15243e-05
cds1377	hypothetical protein	uncharacterized protein	DUF177 domain-containing protein	Uncharacterized protein	1407344	1407862	+	520.86	432.572	212.537	173.386	-1.15426	7.27808	1.60354e-13	6.70899e-13
cds1378	rpmF	RP-L32, MRPL32, rpmF; large subunit ribosomal protein L32	50S ribosomal protein L32	50S ribosomal protein L32	1407884	1408057	+	436.348	362.386	725.773	592.081	2.13611	6.41287	0.0314303	0.0456235
cds1379	rsfA_1	#N/A	RsfA family transcriptional regulator	Uncharacterized protein	1408196	1408735	+	78.8114	65.4526	37.6406	30.707	-0.807918	6.18746	1.69776e-05	3.72488e-05
cds1380	ylbP	#N/A	GNAT family N-acetyltransferase	Uncharacterized N-acetyltransferase BSA145_15270 (EC 2.3.1.-)	1408789	1409268	-	897.016	744.969	553.639	451.655	-0.542497	8.58849	0.000434501	0.000818555
cds1381	panE	panE, apbA; 2-dehydropantoate 2-reductase	2-dehydropantoate 2-reductase	2-dehydropantoate 2-reductase (EC 1.1.1.169) (Ketopantoate reductase)	1409479	1410372	+	8.9305	7.41675	8.31207	6.78094	0.143344	3.21898	0.521836	0.580301
cds1382	bshC	bshC; bacillithiol synthase	bacillithiol biosynthesis cysteine-adding enzyme BshC	Putative cysteine ligase BshC (EC 6.-.-.-)	1410437	1412056	+	69.6189	57.8183	58.7715	47.9454	-0.000930604	6.84334	0.997462	1
cds1383	mraZ	mraZ; MraZ protein	MraZ protein	Transcriptional regulator MraZ	1412160	1412615	+	19.3217	16.0466	31.3464	25.5722	0.97468	3.76267	0.000816292	0.00149407
cds1384	rsmH_1	mraW, rsmH; 16S rRNA (cytosine1402-N4)-methyltransferase	16S rRNA (cytosine(1402)-N(4))-methyltransferase	16S rRNA (Cytosine(1402)-N(4))-methyltransferase	1412682	1413614	+	94.6369	78.5956	212.478	173.338	1.44533	7.14698	4.2281e-27	3.72153e-26
cds1385	ftsL	#N/A	cell division protein FtsL	Cell division protein FtsL	1413651	1413998	+	76.7097	63.7072	40.1497	32.7539	-0.820885	3.96033	0.0176844	0.0267091
cds1386	pbpB	pbpB; penicillin-binding protein 2B	PASTA domain-containing protein	Penicillin-binding protein	1414000	1416156	+	69.1453	57.425	39.9454	32.5872	-0.544993	7.18431	0.000567142	0.00105407
cds1387	spoVD	spoVD; stage V sporulation protein D (sporulation-specific penicillin-binding protein)	stage V sporulation protein D	Stage V sporulation protein D	1416282	1418201	+	45.4616	37.7557	99.9107	81.5066	1.37019	7.92613	4.03796e-17	2.11356e-16
cds1388	murE	murE; UDP-N-acetylmuramoyl-L-alanyl-D-glutamate--2,6-diaminopimelate ligase	UDP-N-acetylmuramoyl-L-alanyl-D-glutamate--2,6-diaminopimelate ligase	UDP-N-acetylmuramoyl-L-alanyl-D-glutamate--2,6-diaminopimelate ligase (EC 6.3.2.13) (Meso-A2pm-adding enzyme) (Meso-diaminopimelate-adding enzyme) (UDP-MurNAc-L-Ala-D-Glu:meso-diaminopimelate ligase) (UDP-MurNAc-tripeptide synthetase) (UDP-N-acetylmuramyl-tripeptide synthetase)	1418413	1419888	+	34.7288	28.8422	22.3804	18.2578	-0.315311	5.65628	0.0571067	0.0797912
cds1389	hypothetical protein	#N/A	hypothetical protein	Uncharacterized protein	1419913	1420032	+	46.181	38.3532	26.0758	21.2724	0.75148	1.40952	0.662312	0.710477
cds1390	mraY	mraY; phospho-N-acetylmuramoyl-pentapeptide-transferase	phospho-N-acetylmuramoyl-pentapeptide-transferase	Phospho-N-acetylmuramoyl-pentapeptide-transferase (EC 2.7.8.13) (UDP-MurNAc-pentapeptide phosphotransferase)	1420025	1420999	+	30.4747	25.3092	15.9188	12.9865	-0.684741	4.66492	0.00256602	0.00437877
cds1391	murD	murD; UDP-N-acetylmuramoylalanine--D-glutamate ligase	UDP-N-acetylmuramoyl-L-alanine--D-glutamate ligase	UDP-N-acetylmuramoylalanine--D-glutamate ligase (EC 6.3.2.9) (D-glutamic acid-adding enzyme) (UDP-N-acetylmuramoyl-L-alanyl-D-glutamate synthetase)	1421015	1422355	+	28.8325	23.9453	33.4777	27.3109	0.540557	5.90995	0.00116518	0.00209362
cds1392	ftsW_2	ftsW, spoVE; cell division protein FtsW	cell division protein FtsW	Stage V sporulation protein E	1422445	1423515	+	24.7727	20.5736	13.5277	11.0358	-0.189759	5.55162	0.318513	0.378865
cds1393	murG_1	murG; UDP-N-acetylglucosamine--N-acetylmuramyl-(pentapeptide) pyrophosphoryl-undecaprenol N-acetylglucosamine transferase	undecaprenyldiphospho-muramoylpentapeptide beta-n-acetylglucosaminyltransferase	UDP-N-acetylglucosamine--N-acetylmuramyl-(pentapeptide) pyrophosphoryl-undecaprenol N-acetylglucosamine transferase (EC 2.4.1.227) (Undecaprenyl-PP-MurNAc-pentapeptide-UDPGlcNAc GlcNAc transferase)	1423708	1424802	+	60.966	50.632	41.6491	33.9771	-0.283206	6.15511	0.0706948	0.0968549
cds1394	murB	murB; UDP-N-acetylmuramate dehydrogenase	UDP-N-acetylmuramate dehydrogenase	UDP-N-acetylenolpyruvoylglucosamine reductase (EC 1.3.1.98) (UDP-N-acetylmuramate dehydrogenase)	1424833	1425744	+	76.1558	63.2471	60.2379	49.1417	-0.0235682	6.14988	0.885593	0.907976
cds1395	divIB	ftsQ; cell division protein FtsQ	dihydropteridine reductase	Cell division protein DivIB	1425881	1426660	+	64.7005	53.7335	49.8285	40.6498	-0.0211042	5.53186	0.900952	0.919178
cds1396	hypothetical protein	#N/A	DUF881 domain-containing protein	Uncharacterized protein	1426657	1427346	+	64.2607	53.3683	42.8029	34.9183	-0.281687	5.09914	0.121215	0.157567
cds1397	hypothetical protein	#N/A	Bacterial protein of uncharacterised function (DUF881)	DUF881 domain-containing protein	1427367	1428092	+	62.1977	51.655	60.5311	49.3809	0.308909	5.51056	0.0767985	0.104489
cds1398	hypothetical protein	#N/A	DUF1290 domain-containing protein	Small basic protein	1428092	1428460	+	28.8611	23.9691	36.6204	29.8747	1.93476	4.40277	5.67168e-22	3.80696e-21
cds1399	ftsA	ftsA; cell division protein FtsA	cell division protein FtsA	Cell division protein FtsA	1428620	1429942	+	596.294	495.22	1120.27	913.913	1.127	10.2155	1.5889e-18	8.85041e-18
cds1400	ftsZ	ftsZ; cell division protein FtsZ	cell division protein FtsZ	Cell division protein FtsZ	1429976	1431121	+	967.059	803.139	1891.79	1543.31	1.17673	10.7153	7.54755e-20	4.4996e-19
cds1401	bpr	bpr; bacillopeptidase F	peptidase S8	Bacillopeptidase f	1431421	1435740	+	528.487	438.907	345.988	282.255	-0.39017	11.1135	0.0085389	0.013503
cds1402	spoIIGA	spoIIGA; stage II sporulation protein GA (sporulation sigma-E factor processing peptidase)	sigma-E processing peptidase SpoIIGA	Sporulation sigma-E factor-processing peptidase (EC 3.4.23.-) (Membrane-associated aspartic protease) (Stage II sporulation protein GA)	1435990	1436919	+	51.6909	42.9291	85.2296	69.5298	1.01237	6.62377	2.78354e-09	8.46632e-09
cds1403	sigE	sigH; RNA polymerase sporulation-specific sigma factor	sporulation sigma factor SigE	RNA polymerase sigma factor	1436979	1437698	+	126.373	104.952	261.029	212.946	1.48093	7.58556	8.84802e-27	7.73321e-26
cds1404	sigG	sigH; RNA polymerase sporulation-specific sigma factor	RNA polymerase sporulation sigma factor SigG	RNA polymerase sigma factor	1437842	1438621	+	155.293	128.97	67.6675	55.2028	-0.910079	7.24402	7.53662e-08	2.02788e-07
cds1405	sorC	#N/A	sugar-binding transcriptional regulator	Transcriptional regulator	1438772	1439710	+	31.9033	26.4956	138.351	112.866	2.35704	5.89821	4.35066e-36	5.54153e-35
cds1406	iolG	#N/A	NAD(P)-binding protein	NAD(P)-dependent oxidoreductase	1439954	1441198	+	11.1946	9.2971	58.9299	48.0747	2.61851	4.87421	6.15839e-47	1.11568e-45
cds1407	hypothetical protein	#N/A	hypothetical protein	Transcriptional regulator	1441211	1441642	+	8.55792	7.10732	64.1488	52.3322	3.10337	2.93327	7.19236e-39	9.90476e-38
cds1408	srlA	PTS-Gut-EIIC, srlA; PTS system, glucitol/sorbitol-specific IIC component	PTS sorbitol transporter subunit IIC	Glucitol/sorbitol permease iic component (Pts systemglucitol/sorbitol-specific eiic component) (Eiic-gut)	1441660	1442190	+	4.7923	3.97999	30.2982	24.7171	3.03171	2.64085	6.00719e-32	6.77306e-31
cds1409	srlE	PTS-Gut-EIIB, srlE; PTS system, glucitol/sorbitol-specific IIB component	PTS sorbitol transporter subunit IIB	PTS system, glucitol/sorbitol-specific IIC component	1442204	1443214	+	11.2946	9.3801	21.2132	17.3056	1.20095	3.56238	2.81443e-11	1.00608e-10
cds1410	srlB	PTS-Gut-EIIA, srlB; PTS system, glucitol/sorbitol-specific IIA component	PTS sorbitol transporter subunit IIA	PTS sorbitol transporter subunit IIA	1443241	1443597	+	28.2525	23.4636	40.4442	32.9941	0.845218	3.1926	0.0287356	0.0421215
cds1411	ylmA	ABC.FEV.A; iron complex transport system ATP-binding protein	abc transporter atp-binding protein	Abc transporter atp-binding protein (EC 3.6.1.3)	1443726	1444502	+	30.7945	25.5748	26.5317	21.6444	0.0446909	4.58473	0.823597	0.855221
cds1412	hypothetical protein	#N/A	YlmC/YmxH family sporulation protein	Uncharacterized protein	1444582	1444818	+	35.3364	29.3468	43.7189	35.6657	0.643254	3.51826	0.000867039	0.00158229
cds1413	yfiH	yfiH; polyphenol oxidase	peptidoglycan editing factor PgeF	Polyphenol oxidase	1445055	1445894	+	554.698	460.675	983.858	802.626	1.13145	9.42087	1.76611e-19	1.03147e-18
cds1414	hypothetical protein	yggS, PROSC; PLP dependent protein	YggS family pyridoxal phosphate-dependent enzyme	YggS family pyridoxal phosphate-dependent enzyme	1445895	1446590	+	573.292	476.117	809.633	660.494	0.718905	8.7051	0.167143	0.210309
cds1415	sepF	sepF; cell division inhibitor SepF	cell division protein SepF	Cell division protein SepF	1446592	1447050	+	510.223	423.739	553.541	451.576	-0.842637	6.03729	0.151316	0.19221
cds1416	hypothetical protein	yggT; YggT family protein	YggT family protein	YggT family protein	1447057	1447338	+	661.55	549.415	453.373	369.859	0.175493	7.24576	0.617864	0.669144
cds1417	hypothetical protein	#N/A	RNA-binding protein S4	RNA-binding protein	1447393	1448169	+	199.931	166.042	59.7524	48.7457	-1.59218	6.39673	1.20662e-26	1.0448e-25
cds1418	divIVA	divIVA; cell division initiation protein	cell-division initiation protein	Cell-division initiation protein	1448196	1448690	+	251.645	208.991	231.714	189.031	-0.158814	7.38542	0.42207	0.483179
cds1419	ileS	IARS, ileS; isoleucyl-tRNA synthetase	isoleucine--tRNA ligase	Isoleucine--tRNA ligase	1449047	1451812	+	132.012	109.635	70.2059	57.2735	-0.685287	8.35859	1.17535e-05	2.61718e-05
cds1420	yocK_1	#N/A	hypothetical protein	Uncharacterized protein	1451973	1452347	+	33.9453	28.1915	45.2245	36.8939	0.612104	4.91591	0.00186287	0.00325175
cds1421	lspA	lspA; signal peptidase II	lipoprotein signal peptidase	Lipoprotein signal peptidase (EC 3.4.23.36) (Prolipoprotein signal peptidase) (Signal peptidase II) (SPase II)	1452442	1452909	+	60.5881	50.3182	19.7559	16.1167	-1.32245	3.87619	7.84148e-08	2.10687e-07
cds1422	rluD_3	rluD; 23S rRNA pseudouridine1911/1915/1917 synthase	RluA family pseudouridine synthase	Pseudouridine synthase (EC 5.4.99.-)	1452906	1453820	+	71.0321	58.9919	39.1195	31.9135	-0.473695	5.66305	0.00302204	0.00512647
cds1423	pyrR	pyrR; pyrimidine operon attenuation protein / uracil phosphoribosyltransferase	bifunctional pyr operon transcriptional regulator/uracil phosphoribosyltransferase PyrR	Bifunctional protein PyrR [Includes: Pyrimidine operon regulatory protein; Uracil phosphoribosyltransferase (UPRTase) (EC 2.4.2.9)]	1453991	1454533	+	107.288	89.1022	96.8861	79.0391	-0.116864	6.27343	0.508534	0.568729
cds1424	pyrP	pyrP, uraA; uracil permease	uracil transporter	Uracil permease	1454689	1456017	+	8.89165	7.38448	4.58355	3.73924	-0.701379	4.17721	0.00216829	0.00375154
cds1425	pyrB	pyrB, PYR2; aspartate carbamoyltransferase catalytic subunit	aspartate carbamoyltransferase catalytic subunit	Aspartate carbamoyltransferase catalytic subunit	1456148	1457071	+	0.77756	0.645762	25.3972	20.7189	5.12286	5.02971	3.15228e-79	1.61155e-77
cds1426	pyrC	URA4, pyrC; dihydroorotase	dihydroorotase	Dihydroorotase (DHOase) (EC 3.5.2.3)	1457055	1458341	+	2.78445	2.31248	19.1736	15.6417	3.21499	4.83954	1.16776e-53	2.65738e-52
cds1427	carA_2	carA, CPA1; carbamoyl-phosphate synthase small subunit	carbamoyl-phosphate synthase small subunit	Carbamoyl-phosphate synthase small chain (EC 6.3.5.5) (Carbamoyl-phosphate synthetase glutamine chain)	1458338	1459432	+	4.22597	3.50965	15.7034	12.8107	2.24827	4.21519	8.81963e-26	7.26597e-25
cds1428	carB_2	carB, CPA2; carbamoyl-phosphate synthase large subunit	carbamoyl-phosphate synthase (glutamine-hydrolyzing) large subunit	Carbamoyl-phosphate synthase large chain (EC 6.3.5.5) (Carbamoyl-phosphate synthetase ammonia chain)	1459417	1462632	+	14.8264	12.3133	28.3286	23.1103	1.13448	6.47801	1.65242e-13	6.90576e-13
cds1429	pyrK	pyrDII; dihydroorotate dehydrogenase electron transfer subunit	dihydroorotate dehydrogenase electron transfer subunit	Dihydroorotate dehydrogenase electron transfer subunit	1462629	1463405	+	22.2347	18.4659	20.2965	16.5578	-0.786283	3.53442	0.00619538	0.0100178
cds1430	pyrD	pyrDI; dihydroorotate dehydrogenase (NAD+) catalytic subunit	dihydroorotate dehydrogenase	Dihydroorotate dehydrogenase (DHOD) (DHODase) (DHOdehase) (EC 1.3.-.-)	1463399	1464331	+	17.1744	14.2633	4.97729	4.06045	-1.54768	3.17199	2.11114e-09	6.50064e-09
cds1431	pyrF	pyrF; orotidine-5'-phosphate decarboxylase	orotidine-5'-phosphate decarboxylase	Orotidine 5'-phosphate decarboxylase (EC 4.1.1.23) (OMP decarboxylase) (OMPDCase) (OMPdecase)	1464303	1465007	+	12.6683	10.5209	5.19155	4.23524	-0.897434	2.69965	0.0190805	0.0285978
cds1432	pyrE	pyrE; orotate phosphoribosyltransferase	orotate phosphoribosyltransferase	Orotate phosphoribosyltransferase	1465015	1465653	+	17.5579	14.5818	10.4223	8.50247	-0.674179	3.14723	0.00236584	0.00406694
cds1433	hypothetical protein	#N/A	DUF2292 domain-containing protein	DUF2292 domain-containing protein	1465990	1466136	+	208.765	173.379	201.67	164.521	-0.250422	5.98387	0.113407	0.14866
cds1434	cysH	cysH; phosphoadenosine phosphosulfate reductase	phosphoadenylyl-sulfate reductase	Phosphoadenosine phosphosulfate reductase (EC 1.8.4.8) (3'-phosphoadenylylsulfate reductase) (PAPS reductase, thioredoxin dependent) (PAPS sulfotransferase) (PAdoPS reductase)	1466182	1466883	+	117.471	97.5595	38.9914	31.8089	-1.2928	5.67106	1.88658e-15	8.9236e-15
cds1435	cysP	ylnA, cysP; sulfate permease	inorganic phosphate transporter	Inorganic phosphate transporter	1466897	1467961	+	120.019	99.6756	17.9154	14.6153	-2.44301	6.25961	3.67814e-53	8.31928e-52
cds1436	sat	sat, met3; sulfate adenylyltransferase	sulfate adenylyltransferase	Sulfate adenylyltransferase	1468019	1469155	+	225.408	187.2	78.0279	63.6547	-1.06991	7.37289	2.52872e-15	1.1767e-14
cds1437	cysC	cysC; adenylylsulfate kinase	adenylyl-sulfate kinase	Adenylyl-sulfate kinase (EC 2.7.1.25) (APS kinase) (ATP adenosine-5'-phosphosulfate 3'-phosphotransferase) (Adenosine-5'-phosphosulfate kinase)	1469169	1469762	+	478.211	397.152	341.189	278.34	0.031517	7.97223	0.909167	0.925787
cds1438	sumT	cobA; uroporphyrin-III C-methyltransferase	uroporphyrinogen-iii c-methyltransferase	Uroporphyrinogen-iii c-methyltransferase (EC 1.3.1.76) (EC 2.1.1.107)	1469791	1470546	+	292.816	243.183	55.6508	45.3996	-2.20085	6.6093	7.40087e-48	1.37413e-46
cds1439	sirB	sirB; sirohydrochlorin ferrochelatase	sirohydrochlorin chelatase	Sirohydrochlorin ferrochelatase	1470630	1471415	+	38.4066	31.8965	13.82	11.2743	-1.25131	4.22404	1.65665e-05	3.64113e-05
cds1440	sirC	MET8; precorrin-2 dehydrogenase / sirohydrochlorin ferrochelatase	bifunctional precorrin-2 dehydrogenase/sirohydrochlorin ferrochelatase	Precorrin-2 dehydrogenase	1471396	1471899	+	50.6229	42.0422	2.51314	2.0502	-4.56335	3.53951	1.5834e-54	3.81242e-53
cds1441	hypothetical protein	#N/A	DUF814 domain-containing protein	Predicted component of the ribosome quality control (RQC) complex, YloA/Tae2 family, contains fibronectin-binding (FbpA) and DUF814 domains	1471931	1473640	-	95.3749	79.2086	41.4275	33.7963	-0.980065	7.03089	9.33099e-09	2.70577e-08
cds1442	yloB	E3.6.3.8; Ca2+-transporting ATPase	calcium-translocating P-type ATPase, SERCA-type	Calcium-translocating P-type ATPase, SERCA-type	1473806	1476481	+	62.0901	51.5657	23.4363	19.1192	-1.18743	7.91519	3.69675e-13	1.51109e-12
cds1443	hypothetical protein	#N/A	YicC family protein	Uncharacterized protein	1476565	1477440	+	217.293	180.461	273.198	222.874	0.582551	7.99468	0.000187102	0.000366736
cds1444	hypothetical protein	uncharacterized protein	DUF370 domain-containing protein	UPF0296 protein B4107_1455	1477517	1477786	+	387.611	321.91	304.519	248.425	0.227909	6.25693	0.60115	0.65427
cds1445	gmk	E2.7.4.8, gmk; guanylate kinase	guanylate kinase	Guanylate kinase (EC 2.7.4.8) (GMP kinase)	1477796	1478410	+	401.084	333.099	216.943	176.981	-0.50922	7.38881	0.00192261	0.00335132
cds1446	rpoZ	rpoZ; DNA-directed RNA polymerase subunit omega	DNA-directed RNA polymerase subunit omega	DNA-directed RNA polymerase subunit omega (RNAP omega subunit) (EC 2.7.7.6) (RNA polymerase omega subunit) (Transcriptase subunit omega)	1478414	1478617	+	96.3875	80.0495	28.7671	23.4681	-1.17347	2.6119	0.100086	0.133257
cds1447	coaBC	coaBC, dfp; phosphopantothenoylcysteine decarboxylase / phosphopantothenate---cysteine ligase	bifunctional phosphopantothenoylcysteine decarboxylase/phosphopantothenate--cysteine ligase CoaBC	Coenzyme A biosynthesis bifunctional protein CoaBC (EC 4.1.1.36) (EC 6.3.2.5) (DNA/pantothenate metabolism flavoprotein)	1478733	1479950	+	32.3798	26.8913	13.7109	11.1852	-0.976872	4.8181	2.05026e-08	5.75738e-08
cds1448	priA_1	priA; primosomal protein N' (replication factor Y) (superfamily II helicase)	primosomal protein N'	Primosomal protein N' (EC 3.6.4.-) (ATP-dependent helicase PriA)	1479947	1482355	+	22.5023	18.6881	7.61567	6.21282	-1.34813	5.42593	2.34785e-15	1.09664e-14
cds1449	def1	PDF, def; peptide deformylase	peptide deformylase	Peptide deformylase (PDF) (EC 3.5.1.88) (Polypeptide deformylase)	1482371	1482853	+	57.8386	48.0348	43.1129	35.1713	0.00721543	4.67343	0.978916	0.98472
cds1450	fmt	MTFMT, fmt; methionyl-tRNA formyltransferase	methionyl-tRNA formyltransferase	Methionyl-tRNA formyltransferase (EC 2.1.2.9)	1482859	1483812	+	189.218	157.145	86.9567	70.9388	-0.886429	6.87375	2.94221e-09	8.91983e-09
cds1451	rsmB	rsmB, sun; 16S rRNA (cytosine967-C5)-methyltransferase	16S rRNA (cytosine(967)-C(5))-methyltransferase RsmB	16S rRNA (Cytosine967-C5)-methyltransferase	1483799	1485142	+	156.591	130.048	89.8008	73.259	-0.595634	7.29429	0.000824242	0.00150714
cds1452	rlmN	rlmN; 23S rRNA (adenine2503-C2)-methyltransferase	23S rRNA (adenine(2503)-C(2))-methyltransferase RlmN	Probable dual-specificity RNA methyltransferase RlmN (EC 2.1.1.192) (23S rRNA (adenine(2503)-C(2))-methyltransferase) (23S rRNA m2A2503 methyltransferase) (Ribosomal RNA large subunit methyltransferase N) (tRNA (adenine(37)-C(2))-methyltransferase) (tRNA m2A37 methyltransferase)	1485146	1486234	+	286.659	238.069	299.789	244.566	0.370363	8.13632	0.00407031	0.00676181
cds1453	stp_1	prpC, phpP; PPM family protein phosphatase	Stp1/IreP family PP2C-type Ser/Thr phosphatase	Protein phosphatase (Serine/threonine-protein phosphatase)	1486238	1487008	+	201.684	167.498	155.228	126.634	0.140978	6.94375	0.324837	0.384977
cds1454	prkC	prkC, stkP; eukaryotic-like serine/threonine-protein kinase	Stk1 family PASTA domain-containing Ser/Thr kinase	Serine/threonine protein kinase	1487002	1488957	+	242.08	201.046	156.726	127.856	-0.403332	8.61819	0.00107291	0.00193997
cds1455	rsgA	rsgA, engC; ribosome biogenesis GTPase / thiamine phosphate phosphatase	ribosome small subunit-dependent GTPase A	Small ribosomal subunit biogenesis GTPase RsgA (EC 3.6.1.-)	1488970	1489866	+	286.846	238.225	135.988	110.939	-1.00197	7.32159	3.54732e-08	9.75578e-08
cds1456	rpe	rpe, RPE; ribulose-phosphate 3-epimerase	ribulose-phosphate 3-epimerase	Ribulose-phosphate 3-epimerase (EC 5.1.3.1)	1489870	1490520	+	191.42	158.974	39.0961	31.8943	-2.45415	5.78661	8.57454e-25	6.71466e-24
cds1457	thiN	thiN, TPK1, THI80; thiamine pyrophosphokinase	thiamine diphosphokinase	Thiamine pyrophosphokinase (EC 2.7.6.2)	1490580	1491224	+	20.1389	16.7253	29.4674	24.0393	0.698256	4.34259	0.000587863	0.00108933
cds1458	rpmB	RP-L28, MRPL28, rpmB; large subunit ribosomal protein L28	50S ribosomal protein L28	50S ribosomal protein L28	1491446	1491634	-	313.986	260.765	166.882	136.141	-0.703408	5.80021	0.000138616	0.00027473
cds1459	Alkaline shock protein 23	#N/A	Asp23/Gls24 family envelope stress response protein	Uncharacterized protein	1491906	1492268	+	561.046	465.947	380.342	310.281	-0.239952	7.35548	0.0759011	0.103418
cds1460	hypothetical protein	uncharacterized protein	DAK2 domain-containing protein	Uncharacterized protein	1492284	1493957	+	272.792	226.553	176.921	144.331	-0.389275	8.45926	0.00309653	0.0052433
cds1461	sdhB	E4.3.1.17, sdaA, sdaB, tdcG; L-serine dehydratase	L-serine ammonia-lyase, iron-sulfur-dependent, subunit beta	Serine dehydratase	1494107	1494769	+	108.26	89.9093	54.6225	44.5607	-0.87441	5.34986	1.06737e-05	2.38814e-05
cds1462	sdhA	E4.3.1.17, sdaA, sdaB, tdcG; L-serine dehydratase	L-serine ammonia-lyase, iron-sulfur-dependent, subunit alpha	L-serine ammonia-lyase, iron-sulfur-dependent, subunit alpha	1494787	1495692	+	121.53	100.931	20.2477	16.518	-2.64481	5.23337	1.04898e-29	1.0638e-28
cds1463	recG	recG; ATP-dependent DNA helicase RecG	DNA helicase RecG	ATP-dependent DNA helicase RecG (EC 3.6.4.12)	1495670	1497718	+	14.2646	11.8467	13.5671	11.068	0.447979	4.90621	0.00435402	0.00718991
cds1464	fapR	#N/A	transcription factor FapR	Transcription factor FapR	1497831	1498397	+	78.6991	65.3594	91.2706	74.458	0.471696	6.53097	0.00236115	0.00406075
cds1465	plsX	plsX; glycerol-3-phosphate acyltransferase PlsX	phosphate acyltransferase PlsX	Phosphate acyltransferase (EC 2.3.1.n2) (Acyl-ACP phosphotransacylase) (Acyl-[acyl-carrier-protein]--phosphate acyltransferase) (Phosphate-acyl-ACP acyltransferase)	1498413	1499411	+	32.8944	27.3187	30.9894	25.281	0.251611	5.7035	0.126504	0.163558
cds1466	fabD	fabD; [acyl-carrier-protein] S-malonyltransferase	[acyl-carrier-protein] S-malonyltransferase	[acyl-carrier-protein] S-malonyltransferase	1499427	1500371	+	71.9383	59.7445	63.8476	52.0865	0.0986757	6.43361	0.510076	0.569963
cds1467	fabG_4	fabG; 3-oxoacyl-[acyl-carrier protein] reductase	reductase NADPH activity	Reductase NADPH activity (EC 1.1.1.100)	1500371	1501114	+	90.1553	74.8737	60.1425	49.0639	-0.253489	6.06587	0.101226	0.134584
cds1468	acpA	acpP; acyl carrier protein	acyl carrier protein	Acyl carrier protein (ACP)	1501196	1501429	+	64.011	53.161	149.391	121.872	1.67369	5.03074	1.03296e-20	6.52282e-20
cds1469	rnc	rnc, DROSHA, RNT1; ribonuclease III	ribonuclease III	Ribonuclease 3 (EC 3.1.26.3) (Ribonuclease III) (RNase III)	1501614	1502357	+	60.19	49.9876	48.5795	39.6309	-0.033593	5.61307	0.860217	0.886997
cds1470	smc_2	smc; chromosome segregation protein	chromosome segregation protein SMC	Chromosome partition protein Smc	1502463	1506023	+	60.4065	50.1674	64.4428	52.572	0.326374	7.79257	0.0316562	0.0459335
cds1471	ftsY	ftsY; fused signal recognition particle receptor	signal recognition particle-docking protein FtsY	Signal recognition particle receptor FtsY (SRP receptor)	1506045	1507031	+	180.888	150.227	132.639	108.206	-0.647684	7.29961	0.000264548	0.000511022
cds1472	hypothetical protein	uncharacterized protein	putative DNA-binding protein	UPF0122 protein BW16_08340	1507374	1507706	+	377.042	313.132	364.522	297.375	0.20288	6.36786	0.732837	0.775872
cds1473	ffh	SRP54, ffh; signal recognition particle subunit SRP54	signal recognition particle protein	Signal recognition particle protein (Fifty-four homolog)	1507720	1509063	+	680.615	565.249	475.1	387.584	-0.212412	9.6842	0.108574	0.143332
cds1474	rpsP	RP-S16, MRPS16, rpsP; small subunit ribosomal protein S16	30S ribosomal protein S16	30S ribosomal protein S16	1509169	1509441	+	345.771	287.161	117.485	95.8436	-1.6168	5.15161	0.0307644	0.0446916
cds1475	hypothetical protein	uncharacterized protein	KH domain-containing protein	UPF0109 protein BPUM_1498	1509441	1509686	+	291.413	242.018	63.5901	51.8764	-1.84023	4.48325	0.00498929	0.00815952
cds1476	hypothetical protein	#N/A	hypothetical protein	Uncharacterized protein	1509790	1510176	+	210.059	174.453	272.469	222.279	0.793752	6.79941	2.27896e-07	5.83739e-07
cds1477	rimM	rimM; 16S rRNA processing protein RimM	ribosome maturation factor RimM	Ribosome maturation factor RimM	1510199	1510708	+	163.017	135.385	229.845	187.506	0.96734	6.80999	4.47424e-07	1.12444e-06
cds1478	trmD	trmD; tRNA (guanine37-N1)-methyltransferase	tRNA (guanosine(37)-N1)-methyltransferase TrmD	tRNA (guanine-N(1)-)-methyltransferase (EC 2.1.1.228) (M1G-methyltransferase) (tRNA [GM37] methyltransferase)	1510705	1511439	+	104.471	86.7626	57.0908	46.5744	-0.246875	6.25789	0.0980553	0.13074
cds1479	rplS	RP-L19, MRPL19, rplS; large subunit ribosomal protein L19	50s ribosomal protein l19	50S ribosomal protein L19	1511577	1511924	+	4203.58	3491.06	1937.59	1580.67	-1.01706	10.2073	5.55849e-11	1.94235e-10
cds1480	rbgA	rbgA; ribosome biogenesis GTPase A	ribosome biogenesis GTPase YlqF	Ribosome biogenesis GTPase A	1512015	1512863	+	133.933	111.231	41.6012	33.938	-1.38339	6.21162	4.11965e-15	1.88877e-14
cds1481	rnhB	rnhB; ribonuclease HII	ribonuclease HII	Ribonuclease HII (RNase HII) (EC 3.1.26.4)	1512940	1513704	+	6.19054	5.14122	6.94935	5.66924	0.565673	2.57558	0.018997	0.0284841
cds1482	hypothetical protein	#N/A	hypothetical protein	Glycosyltransferase	1513733	1515466	+	13.2191	10.9784	9.76116	7.9631	-0.0826064	4.53915	0.661038	0.709314
cds1483	flhB_1	flhB2; flagellar biosynthesis protein	hypothetical protein	Uncharacterized protein	1515463	1515738	+	15.5357	12.9024	8.02161	6.54398	-0.344839	1.58461	0.737693	0.78057
cds1484	sucC	sucC; succinyl-CoA synthetase beta subunit	ADP-forming succinate--CoA ligase subunit beta	Succinate--CoA ligase [ADP-forming] subunit beta (EC 6.2.1.5) (Succinyl-CoA synthetase subunit beta) (SCS-beta)	1515915	1517075	+	209.006	173.578	2409.74	1965.85	4.07506	10.4146	4.63067e-168	9.09561e-166
cds1485	sucD	sucD; succinyl-CoA synthetase alpha subunit	succinate--CoA ligase subunit alpha	Succinate--CoA ligase [ADP-forming] subunit alpha (EC 6.2.1.5) (Succinyl-CoA synthetase subunit alpha) (SCS-alpha)	1517098	1518000	+	363.765	302.106	175.209	142.934	-0.817606	7.92633	2.57452e-05	5.49977e-05
cds1486	dprA	smf; DNA processing protein	DNA-protecting protein DprA	DNA-protecting protein DprA	1518064	1518966	+	41.3207	34.3167	85.3611	69.6371	1.56505	6.28958	8.01227e-23	5.62064e-22
cds1487	topA	topA; DNA topoisomerase I	type I DNA topoisomerase	DNA topoisomerase 1 (EC 5.99.1.2) (DNA topoisomerase I)	1519161	1521236	+	277.876	230.775	274.061	223.577	0.234083	9.39294	0.129242	0.166494
cds1488	trmFO	trmFO, gid; methylenetetrahydrofolate--tRNA-(uracil-5-)-methyltransferase	FADH(2)-oxidizing methylenetetrahydrofolate--tRNA-(uracil(54)-C(5))-methyltransferase TrmFO	Methylenetetrahydrofolate--tRNA-(uracil-5-)-methyltransferase TrmFO (EC 2.1.1.74) (Folate-dependent tRNA (uracil-5-)-methyltransferase) (Folate-dependent tRNA(M-5-U54)-methyltransferase)	1521307	1522611	+	10.8181	8.98443	11.5759	9.44356	0.254755	4.20468	0.220516	0.271158
cds1489	xerC	xerC; integrase/recombinase XerC	tyrosine recombinase XerC	Tyrosine recombinase XerC	1522674	1523591	+	125.197	103.975	89.0981	72.6857	-0.262332	6.4611	0.223651	0.274651
cds1490	clpQ	hslV, clpQ; ATP-dependent HslUV protease, peptidase subunit HslV	ATP-dependent protease subunit HslV	ATP-dependent protease subunit HslV (EC 3.4.25.2)	1523606	1524151	+	382.04	317.283	83.6278	68.2231	-1.98798	6.35723	7.58842e-36	9.6e-35
cds1491	clpY	hslU; ATP-dependent HslUV protease ATP-binding subunit HslU	HslU--HslV peptidase ATPase subunit	ATP-dependent protease ATPase subunit HslU (Unfoldase HslU)	1524168	1525568	+	725.36	602.409	656.812	535.824	0.122692	9.72894	0.333933	0.394254
cds1492	codY	codY; transcriptional pleiotropic repressor	GTP-sensing pleiotropic transcriptional regulator CodY	GTP-sensing transcriptional pleiotropic repressor CodY	1525603	1526382	+	1066.99	886.129	924.786	754.435	-0.0492341	9.32972	0.696664	0.742843
cds1493	flgB	flgB; flagellar basal-body rod protein FlgB	flagellar basal body rod protein FlgB	Flagellar basal body rod protein FlgB	1526671	1527060	+	1319.28	1095.66	877.052	715.494	-0.291389	8.22629	0.0836689	0.112889
cds1494	flgC	flgC; flagellar basal-body rod protein FlgC	flagellar basal body rod protein FlgC	Flagellar basal-body rod protein FlgC	1527060	1527512	+	873.79	725.68	457.309	373.07	-0.592999	6.90042	0.193885	0.240632
cds1495	fliE	fliE; flagellar hook-basal body complex protein FliE	flagellar hook-basal body complex protein FliE	Flagellar hook-basal body complex protein FliE	1527524	1527841	+	1058.32	878.93	873.003	712.191	0.235677	7.83637	0.414069	0.474748
cds1496	fliF	fliF; flagellar M-ring protein FliF	flagellar basal body M-ring protein FliF	Flagellar M-ring protein	1527892	1529484	+	636.053	528.24	553.22	451.314	0.0667984	9.63729	0.587602	0.6429
cds1497	fliG	fliG; flagellar motor switch protein FliG	flagellar motor switch protein FliG	Flagellar motor switch protein FliG	1529496	1530512	+	409.553	340.133	379.48	309.578	0.332641	8.33976	0.0258144	0.038086
cds1498	atpE_1	fliH; flagellar assembly protein FliH	flagellar assembly protein FliH	Flagellar assembly protein FliH	1530505	1531269	+	476.162	395.451	509.438	415.596	0.44981	8.27599	0.205088	0.253692
cds1499	yscN	fliI; flagellum-specific ATP synthase	flagellar protein export ATPase FliI	Flagellum-specific ATP synthase FliI	1531266	1532582	+	261.799	217.423	103.551	84.4764	-2.31816	6.75871	2.45935e-48	4.68281e-47
cds1500	fliJ	fliJ; flagellar FliJ protein	flagellar export protein FliJ	Flagellar biosynthesis chaperone	1532591	1533034	+	101.068	83.9369	96.0595	78.3648	0.327753	4.78183	0.560624	0.616767
cds1501	hypothetical protein	#N/A	hypothetical protein	Uncharacterized protein	1533047	1533733	+	204.87	170.144	91.9277	74.9941	-0.929567	6.00217	4.26777e-09	1.27725e-08
cds1502	hypothetical protein	fliK; flagellar hook-length control protein FliK	flagellar hook-length control protein FliK	Flagellar hook-length control protein FliK	1533734	1535056	+	233.675	194.067	1.02071	0.83269	-1.2056	7.34311	8.68041e-19	4.90838e-18
cds1503	flgD	flgD; flagellar basal-body rod modification protein FlgD	flagellar hook assembly protein FlgD	Flagellar hook assembly protein FlgD	1535056	1535499	+	459.255	381.41	317.236	258.799	-0.131011	7.34443	0.66699	0.714263
cds1504	flgG_1	flgE; flagellar hook protein FlgE	flagellar basal-body rod protein FlgF	Flagellar hook protein FlgE	1535521	1536312	+	443.727	368.514	154.604	126.125	-1.40665	7.22852	2.80665e-25	2.26229e-24
cds1505	hypothetical protein	flbD; flagellar protein FlbD	hypothetical protein	Uncharacterized protein	1536350	1536565	+	470.211	390.509	753.575	614.762	1.18391	6.91451	0.298746	0.357805
cds1506	hypothetical protein	fliL; flagellar FliL protein	flagellar basal body-associated protein FliL	Flagellar basal body-associated protein FliL	1536562	1536990	+	600.021	498.315	629.103	513.219	0.277882	7.82012	0.459574	0.520684
cds1507	fliM	fliM; flagellar motor switch protein FliM	flagellar motor switch protein FliM	Flagellar motor switch protein FliM	1537023	1538021	+	378.667	314.482	103.435	84.3818	-1.4915	7.41568	3.19168e-21	2.07154e-20
cds1508	fliN	fliNY, fliN; flagellar motor switch protein FliN/FliY	flagellar motor switch phosphatase FliY	Flagellar motor switch phosphatase FliY	1538011	1539132	+	207.705	172.498	33.1999	27.0843	-2.26207	6.52557	4.9974e-47	9.09771e-46
cds1509	cheY	cheY; two-component system, chemotaxis family, chemotaxis protein CheY	response regulator	Chemotaxis protein CheY	1539160	1539522	+	301.67	250.536	97.4025	79.4604	-0.938368	5.67762	1.42981e-05	3.15742e-05
cds1510	hypothetical protein	fliOZ, fliO; flagellar protein FliO/FliZ	flagellar biosynthesis protein FliZ	Flagellar protein FliO/FliZ	1539541	1540200	+	147.445	122.452	68.229	55.6608	-0.654235	5.92156	0.000443238	0.000834593
cds1511	fliP	fliP; flagellar biosynthetic protein FliP	flagellar biosynthetic protein FliP	Flagellar biosynthetic protein FliP	1540193	1540858	+	50.8877	42.2621	18.4265	15.0322	-1.24216	4.09983	1.7214e-06	4.1287e-06
cds1512	hypothetical protein	fliQ; flagellar biosynthetic protein FliQ	flagellar biosynthetic protein FliQ	Flagellar biosynthetic protein FliQ	1540875	1541144	+	34.6142	28.747	15.8969	12.9686	-0.290818	1.86156	0.815844	0.848587
cds1513	hypothetical protein	fliR; flagellar biosynthetic protein FliR	flagellar type III secretion system protein FliR	Flagellar type III secretion system protein FliR	1541151	1541930	+	29.6126	24.5932	7.51271	6.12882	-2.57067	3.03508	7.25882e-13	2.90353e-12
cds1514	flhB_2	flhB; flagellar biosynthetic protein FlhB	EscU/YscU/HrcU family type III secretion system export apparatus switch protein	EscU/YscU/HrcU family type III secretion system export apparatus switch protein	1541927	1543015	+	31.7115	26.3363	23.2768	18.9891	-0.0361914	4.87056	0.88047	0.903717
cds1515	flhA	flhA; flagellar biosynthesis protein FlhA	flagellar biosynthesis protein FlhA	Flagellar biosynthesis protein FlhA	1543045	1545078	+	46.8325	38.8943	18.003	14.6867	-1.12512	5.99962	2.47766e-12	9.58201e-12
cds1516	flhF	flhF; flagellar biosynthesis protein FlhF	flagellar biosynthesis protein FlhF	Flagellar biosynthesis protein FlhF	1545078	1546196	+	43.897	36.4563	15.9889	13.0437	-1.07439	4.71929	4.84451e-08	1.32251e-07
cds1517	ylxH	flhG, fleN; flagellar biosynthesis protein FlhG	MinD/ParA family protein	Site-determining protein	1546193	1547098	+	47.1521	39.1597	16.8983	13.7855	-1.29232	4.60105	6.86856e-12	2.56849e-11
cds1518	cheB	cheB; two-component system, chemotaxis family, protein-glutamate methylesterase/glutaminase	chemotaxis response regulator protein-glutamate methylesterase	Chemotaxis response regulator protein-glutamate methylesterase (EC 3.1.1.61)	1547095	1548177	+	41.3818	34.3674	10.7549	8.77376	-1.83418	4.52905	8.61283e-13	3.42677e-12
cds1519	cheA	cheA; two-component system, chemotaxis family, sensor kinase CheA	chemotaxis protein CheA	Chemotaxis protein CheA	1548183	1550210	+	105.624	87.7205	60.6129	49.4477	-0.538727	7.27156	0.000288235	0.000553624
cds1520	cheW_1	cheW; purine-binding chemotaxis protein CheW	chemotaxis protein CheW	Chemotaxis protein CheW	1550235	1550696	+	140.293	116.513	47.3517	38.6292	-1.07599	4.6969	3.64768e-05	7.64784e-05
cds1521	cheC	cheC; chemotaxis protein CheC	chemotaxis protein CheC	Chemotaxis protein CheC	1550709	1551335	+	0.202396	0.168089	1.44521	1.179	-1.11055	2.60661	0.00255492	0.00436295
cds1522	cheD	cheD; chemotaxis protein CheD	chemotaxis protein CheD	Chemoreceptor glutamine deamidase CheD (EC 3.5.1.44)	1551335	1551835	+	66.6024	55.3131	22.4757	18.3356	-1.26922	4.17186	2.33527e-05	5.00876e-05
cds1523	sigD	fliA; RNA polymerase sigma factor for flagellar operon FliA	FliA/WhiG family RNA polymerase sigma factor	RNA polymerase sigma factor	1551860	1552627	+	74.5199	61.8885	23.7575	19.3813	-1.33716	5.08838	2.12172e-16	1.06285e-15
cds1524	hypothetical protein	#N/A	hypothetical protein	Swarming motility protein SwrB	1552649	1553188	+	72.6972	60.3748	32.4347	26.46	-0.588114	5.36149	0.000451374	0.000849056
cds1525	rpsB	RP-S2, MRPS2, rpsB; small subunit ribosomal protein S2	30S ribosomal protein S2	30S ribosomal protein S2	1553343	1554077	+	757.358	628.984	175.646	143.291	-1.92544	8.66427	2.29769e-34	2.73089e-33
cds1526	tsf	tsf, TSFM; elongation factor Ts	elongation factor Ts	Elongation factor Ts (EF-Ts)	1554169	1555050	+	458.333	380.644	458.001	373.635	0.295117	9.02154	0.0440479	0.0625045
cds1527	pyrH	pyrH; uridylate kinase	UMP kinase	Uridylate kinase (UK) (EC 2.7.4.22) (Uridine monophosphate kinase) (UMP kinase) (UMPK)	1555185	1555907	+	66.552	55.2712	83.9877	68.5167	0.896362	6.15682	1.99016e-08	5.59283e-08
cds1528	frr	frr, MRRF, RRF; ribosome recycling factor	ribosome recycling factor	Ribosome-recycling factor (RRF) (Ribosome-releasing factor)	1555909	1556466	+	436.79	362.753	561.063	457.712	0.66621	8.46836	1.49373e-07	3.90926e-07
cds1529	uppS	uppS; undecaprenyl diphosphate synthase	isoprenyl transferase	Isoprenyl transferase (EC 2.5.1.-)	1556596	1557378	+	157.354	130.682	197.51	161.128	0.62972	7.11399	1.99843e-05	4.34118e-05
cds1530	cdsA	E2.7.7.41, CDS1, CDS2, cdsA; phosphatidate cytidylyltransferase	phosphatidate cytidylyltransferase	Phosphatidate cytidylyltransferase (EC 2.7.7.41)	1557391	1558185	+	53.6868	44.5867	56.0679	45.7399	0.479151	5.49491	0.00632623	0.0101941
cds1531	dxr	dxr; 1-deoxy-D-xylulose-5-phosphate reductoisomerase	1-deoxy-D-xylulose-5-phosphate reductoisomerase	1-deoxy-D-xylulose 5-phosphate reductoisomerase (DXP reductoisomerase) (EC 1.1.1.267) (1-deoxyxylulose-5-phosphate reductoisomerase) (2-C-methyl-D-erythritol 4-phosphate synthase)	1558225	1559376	+	94.6848	78.6354	46.2225	37.708	-0.193157	6.30076	0.208229	0.257322
cds1532	rasP	rseP; regulator of sigma E protease	RIP metalloprotease RseP	Zinc metalloprotease (EC 3.4.24.-)	1559389	1560648	+	436.822	362.779	186.391	152.057	-0.916726	8.66388	1.57408e-12	6.15771e-12
cds1533	proS_2	PARS, proS; prolyl-tRNA synthetase	proline--tRNA ligase	Proline--tRNA ligase (EC 6.1.1.15) (Prolyl-tRNA synthetase) (ProRS)	1560729	1562426	+	133.537	110.902	60.2294	49.1348	-0.922871	7.59345	4.5635e-09	1.35922e-08
cds1534	polC_1	polC; DNA polymerase III subunit alpha, Gram-positive type	PolC-type DNA polymerase III	DNA polymerase III PolC-type (PolIII) (EC 2.7.7.7)	1562502	1566815	+	55.2115	45.853	13.6489	11.1347	-1.75741	7.29077	4.74086e-25	3.78053e-24
cds1535	eglA	E3.2.1.4; endoglucanase	endoglucanase	Endoglucanase (EC 3.2.1.4)	1567236	1569086	+	9.61705	7.98693	28.5392	23.2821	1.69173	7.04925	1.57075e-21	1.03753e-20
cds1536	celY	#N/A	glycoside hydrolase	Glycoside hydrolase	1569104	1571212	+	6.86571	5.70195	38.2992	31.2443	2.74686	6.98554	8.84281e-56	2.22982e-54
cds1537	rsgI6	#N/A	glycoside hydrolase	Beta-xylanase (EC 3.2.1.8)	1571292	1572518	+	11.1035	9.22138	30.2181	24.6518	1.89024	5.91788	9.43864e-27	8.23014e-26
cds1538	hypothetical protein	MAN; mannan endo-1,4-beta-mannosidase	glycoside hydrolase	Glycoside hydrolase	1572542	1573672	+	30.159	25.047	57.9353	47.2633	1.22207	6.57662	3.55044e-15	1.63988e-14
cds1539	rimP	rimP; ribosome maturation factor RimP	ribosome maturation protein	Ribosome maturation factor RimP	1573914	1574387	+	99.2096	82.3933	102.804	83.8672	0.225382	6.27137	0.126349	0.163444
cds1540	nusA	nusA; N utilization substance protein A	transcription termination/antitermination protein NusA	Transcription termination/antitermination protein NusA	1574420	1575535	+	286.865	238.241	334.28	272.704	0.587385	8.60724	6.35621e-06	1.45798e-05
cds1541	hypothetical protein	ylxR; uncharacterized protein	DUF448 domain-containing protein	DUF448 domain-containing protein	1575551	1575835	+	319.053	264.972	168.192	137.21	-0.277206	5.53157	0.712334	0.756956
cds1542	rplGA	#N/A	hypothetical protein	50S ribosomal protein L7	1575828	1576130	+	335.512	278.642	174.785	142.589	-0.39323	5.93874	0.514359	0.573868
cds1543	infB	infB, MTIF2; translation initiation factor IF-2	translation initiation factor IF-2	Translation initiation factor IF-2	1576150	1578270	+	274.715	228.15	346.67	282.811	0.8219	9.49801	1.54771e-11	5.62419e-11
cds1544	hypothetical protein	uncharacterized protein	DUF503 domain-containing protein	Uncharacterized protein	1578267	1578545	+	1663.77	1381.75	204.017	166.436	-3.84471	7.49468	0.000354357	0.000673694
cds1545	rbfA	rbfA; ribosome-binding factor A	ribosome-binding factor A	Ribosome-binding factor A	1578563	1578913	+	1599.87	1328.69	356.617	290.926	-1.77368	8.20784	3.64558e-09	1.09543e-08
cds1546	truB	truB, PUS4, TRUB1; tRNA pseudouridine55 synthase	tRNA pseudouridine(55) synthase TruB	tRNA pseudouridine synthase B (EC 5.4.99.25) (tRNA pseudouridine(55) synthase) (Psi55 synthase) (tRNA pseudouridylate synthase) (tRNA-uridine isomerase)	1578982	1579911	+	50.524	41.96	21.9786	17.93	-0.675111	4.96264	0.000584733	0.00108406
cds1547	ribF	ribF; riboflavin kinase / FMN adenylyltransferase	bifunctional riboflavin kinase/FAD synthetase	Riboflavin biosynthesis protein (EC 2.7.1.26) (EC 2.7.7.2)	1579930	1580880	+	212.544	176.517	91.2928	74.4761	-0.82585	7.29914	1.3807e-08	3.93341e-08
cds1548	rpsO	RP-S15, MRPS15, rpsO; small subunit ribosomal protein S15	30S ribosomal protein S15	30S ribosomal protein S15	1581036	1581305	+	803.807	667.56	1083.58	883.975	0.552386	8.28614	0.000374539	0.000710615
cds1549	pnp	pnp, PNPT1; polyribonucleotide nucleotidyltransferase	polyribonucleotide nucleotidyltransferase	Polyribonucleotide nucleotidyltransferase (EC 2.7.7.8) (Polynucleotide phosphorylase) (PNPase)	1581489	1583606	+	399.19	331.526	151.294	123.425	-1.16744	9.41708	8.86793e-14	3.75228e-13
cds1550	pdaA_2	#N/A	hypothetical protein	Probable sporulation protein, polysaccharide deacetylase family	1583732	1584685	+	61.6645	51.2122	105.482	86.0514	1.08983	7.24513	1.22944e-15	5.88996e-15
cds1551	putative zinc protease	#N/A	insulinase family protein	Insulinase family protein (Zinc protease)	1584719	1585948	+	58.6371	48.6979	74.5253	60.7973	0.591996	7.37264	9.47075e-05	0.000190436
cds1552	hypothetical protein	#N/A	aminoglycoside phosphotransferase family protein	Predicted kinase, aminoglycoside phosphotransferase (APT) family	1586022	1586942	+	13.4563	11.1754	25.0046	20.3986	1.29931	4.36042	1.92623e-11	6.9389e-11
cds1553	hypothetical protein	#N/A	YlmC/YmxH family sporulation protein	Uncharacterized protein	1587012	1587284	+	86.9337	72.1982	49.9698	40.765	-0.702002	5.75765	0.000305208	0.000585321
cds1554	dpaA	spoVFA; dipicolinate synthase subunit A	dipicolinic acid synthetase subunit A	Dipicolinic acid synthetase subunit A	1587612	1588514	+	96.0532	79.7719	144.035	117.503	0.761879	7.74038	3.57733e-07	9.04513e-07
cds1555	dpaB	spoVFB; dipicolinate synthase subunit B	dipicolinate synthase subunit B	Dipicolinate synthase subunit B (DPA synthase subunit B) (EC 1.3.1.-) (Spore dipicolinate synthase subunit B) (Stage V sporulation protein FB)	1588511	1589104	+	97.9835	81.375	396.148	323.175	2.39483	7.71584	2.10391e-68	8.17896e-67
cds1556	asd	asd; aspartate-semialdehyde dehydrogenase	aspartate-semialdehyde dehydrogenase	Aspartate-semialdehyde dehydrogenase (ASA dehydrogenase) (ASADH) (EC 1.2.1.11) (Aspartate-beta-semialdehyde dehydrogenase)	1589244	1590263	+	674.973	560.563	884.669	721.708	0.594649	9.92175	2.90476e-05	6.18049e-05
cds1557	ask	lysC; aspartate kinase	aspartate kinase	Aspartokinase (EC 2.7.2.4)	1590356	1591570	+	153.523	127.501	87.3182	71.2337	-0.46229	7.33093	0.000863978	0.00157748
cds1558	dapA_1	dapA; 4-hydroxy-tetrahydrodipicolinate synthase	4-hydroxy-tetrahydrodipicolinate synthase	4-hydroxy-tetrahydrodipicolinate synthase (HTPA synthase) (EC 4.3.3.7)	1591601	1592467	+	183.924	152.749	137.831	112.442	-0.15966	7.52111	0.349824	0.410728
cds1559	rnjB	rnj; ribonuclease J	zn-dependent hydrolase	Ribonuclease J (RNase J) (EC 3.1.-.-)	1592639	1594306	+	860.29	714.468	938.897	765.947	0.352094	10.4794	0.018493	0.027829
cds1560	tepA	#N/A	translocation-enhancing protein TepA	Translocation-enhancing protein TepA	1594428	1595156	+	5.44092	4.51866	7.25771	5.9208	0.554325	3.33187	0.033916	0.049003
cds1561	hypothetical protein	#N/A	hypothetical protein	Uncharacterized protein	1595153	1595389	+	8.98072	7.45846	46.2809	37.7557	3.22331	3.27772	0.0224076	0.0333433
cds1562	spoIIIE	ftsK, spoIIIE; DNA segregation ATPase FtsK/SpoIIIE, S-DNA-T family	dna translocase	Dna translocase (EC 3.6.1.15)	1595386	1597875	+	149.228	123.933	127.494	104.009	-0.000871627	8.40552	0.996095	0.999846
cds1563	yvoA_1	GntR family transcriptional regulator	family transcriptional regulator	Family transcriptional regulator	1598040	1598765	+	232.758	193.305	136.712	111.529	-0.490942	7.39217	0.00272262	0.00463965
cds1564	ymfD	yitG, ymfD, yfmO; MFS transporter, ACDE family, multidrug resistance protein	MFS transporter, ACDE family, multidrug resistance protein	MFS transporter, ACDE family, multidrug resistance protein	1598869	1600098	+	14.2437	11.8293	13.2153	10.7809	0.257588	4.79923	0.186018	0.231879
cds1565	ydgH_1	putative drug exporter of the RND superfamily	MMPL family transporter	Putative drug exporter of the RND superfamily	1600417	1603533	+	475.071	394.545	321.178	262.015	-0.480571	10.5326	0.00135718	0.00241765
cds1566	albE	#N/A	insulinase family protein	Peptidase M16	1603679	1604959	+	188.669	156.689	85.7564	69.9595	-1.09696	7.39968	5.52326e-17	2.87888e-16
cds1567	albF	#N/A	insulinase family protein	Processing protease	1604956	1606248	+	267.451	222.118	244.626	199.564	0.102853	8.43864	0.487728	0.548584
cds1568	hosA	#N/A	MarR family transcriptional regulator	Family transcriptional regulator	1606400	1606876	+	56.5281	46.9464	46.1905	37.682	0.326543	4.6934	0.0960871	0.128299
cds1569	ydgH_2	putative drug exporter of the RND superfamily	MMPL family transporter	Uncharacterized protein	1606854	1609973	+	36.9049	30.6494	12.744	10.3965	-1.28069	6.51859	7.03411e-16	3.43603e-15
cds1570	fabG_5	fabG; 3-oxoacyl-[acyl-carrier protein] reductase	SDR family NAD(P)-dependent oxidoreductase	3-oxoacyl-[acyl-carrier protein] reductase	1610003	1610731	+	74.6822	62.0234	8.14185	6.64207	-3.23347	4.66978	9.86667e-55	2.40669e-53
cds1571	hypothetical protein	#N/A	DUF3243 domain-containing protein	DUF3243 domain-containing protein	1610805	1611062	+	208.951	173.533	1054.13	859.953	2.69714	7.69931	1.29639e-68	5.09276e-67
cds1572	hypothetical protein	#N/A	DUF3388 domain-containing protein	Amino acid-binding ACT domain protein	1611194	1611985	+	341.163	283.335	211.541	172.574	-0.428413	7.74067	0.000875878	0.00159686
cds1573	hypothetical protein	#N/A	DUF4115 domain-containing protein	DUF4115 domain-containing protein	1612075	1612920	+	685.977	569.701	178.378	145.52	-1.88662	8.33124	7.08469e-42	1.07045e-40
cds1574	pgsA	pgsA, PGS1; CDP-diacylglycerol---glycerol-3-phosphate 3-phosphatidyltransferase	cdp-diacylglycerol--glycerol-3-phosphate 3-phosphatidyltransferase	Cdp-diacylglycerol--glycerol-3-phosphate 3-phosphatidyltransferase (EC 2.7.8.5)	1612994	1613575	+	50.8269	42.2116	12.0854	9.85924	-1.65094	4.15328	9.79796e-18	5.26887e-17
cds1575	cinA	pncC; nicotinamide-nucleotide amidase	competence/damage-inducible protein A	Competence/damage-inducible protein A	1613592	1614842	+	70.6467	58.6719	33.2077	27.0907	-0.831265	6.20539	1.1399e-07	3.00855e-07
cds1576	recA	recA; recombination protein RecA	recombinase RecA	Protein RecA (Recombinase A)	1615020	1616063	+	1003.57	833.463	1371.42	1118.79	0.679169	10.2175	1.12888e-05	2.5152e-05
cds1577	rny	rny; ribonucrease Y	ribonuclease Y	Ribonuclease Y (RNase Y) (EC 3.1.-.-)	1616364	1617926	+	2312.13	1920.22	1117.67	911.788	-0.895105	11.4089	1.76856e-09	5.47286e-09
cds1578	hypothetical protein	uncharacterized protein	TIGR00282 family metallophosphoesterase	TIGR00282 family metallophosphoesterase	1618016	1618810	+	51.0814	42.423	24.7221	20.1681	-0.84299	5.0125	8.39282e-06	1.90639e-05
cds1579	spoVS	spoVS; stage V sporulation protein S	stage V sporulation protein S	Stage V sporulation protein S	1619013	1619273	+	1531.18	1271.64	889.145	725.36	-0.824956	8.96371	1.19817e-07	3.15567e-07
cds1580	swrC_2	#N/A	AcrB/AcrD/AcrF family protein	Antiporter	1619477	1622521	+	96.7316	80.3353	74.3698	60.6704	-0.121434	8.14072	0.436742	0.497534
cds1581	tdh	tdh; threonine 3-dehydrogenase	L-threonine 3-dehydrogenase	L-threonine 3-dehydrogenase (EC 1.1.1.-) (EC 1.1.1.103)	1622698	1623762	+	87.4462	72.6238	295.834	241.34	2.0235	7.98167	1.76727e-45	3.02544e-44
cds1582	8-amino-7-oxononanoate synthase/2-amino-3-ketobutyrate coenzyme A ligase	kbl, GCAT; glycine C-acetyltransferase	glycine C-acetyltransferase	8-amino-7-ketopelargonate synthase (EC 2.3.1.47)	1623759	1624940	+	141.841	117.799	145.057	118.337	0.183971	7.82664	0.169825	0.213324
cds1583	miaB	miaB; tRNA-2-methylthio-N6-dimethylallyladenosine synthase	tRNA (N6-isopentenyl adenosine(37)-C2)-methylthiotransferase MiaB	tRNA-2-methylthio-N(6)-dimethylallyladenosine synthase (EC 2.8.4.3) ((Dimethylallyl)adenosine tRNA methylthiotransferase MiaB) (tRNA-i(6)A37 methylthiotransferase)	1625098	1626624	+	456.227	378.895	525.383	428.604	0.618498	8.79614	0.141089	0.180076
cds1584	hypothetical protein	#N/A	hypothetical protein	Uncharacterized protein	1626626	1627060	+	1353.46	1124.04	2299.83	1876.19	0.362378	8.24433	0.631261	0.682464
cds1585	cotE	cotE; spore coat protein E	outer spore coat protein CotE	Outer spore coat protein CotE (Spore coat protein)	1627309	1627854	+	245.327	203.743	588.819	480.355	1.47087	8.7079	1.71466e-20	1.06122e-19
cds1586	mutS	mutS; DNA mismatch repair protein MutS	DNA mismatch repair protein MutS	DNA mismatch repair protein MutS	1627979	1630555	+	38.4505	31.933	34.2499	27.9409	0.111154	6.65472	0.503221	0.563801
cds1587	mutL	mutL; DNA mismatch repair protein MutL	DNA mismatch repair endonuclease MutL	DNA mismatch repair protein MutL	1630578	1632479	+	108.074	89.7554	53.4991	43.6442	-0.790899	7.37338	2.24237e-07	5.75552e-07
cds1588	hypothetical protein	#N/A	hypothetical protein	Uncharacterized protein	1632683	1632853	+	10.4516	8.67999	2.83815	2.31535	-0.975109	0.44736	0.0357226	0.0513745
cds1589	hypothetical protein	#N/A	hypothetical protein	Uncharacterized protein	1632999	1633535	-	1091.35	906.36	285.361	232.796	-1.77293	8.90449	5.98851e-29	5.74528e-28
cds1590	hypothetical protein	#N/A	hypothetical protein	Uncharacterized protein	1633661	1634062	-	46.6937	38.7789	107.003	87.2927	0.870985	6.42682	1.75291e-06	4.19889e-06
cds1591	carD	#N/A	hypothetical protein	Transcription factor YdeB	1634653	1635126	+	2466.89	2048.74	2402.97	1960.33	0.189349	10.4077	0.203665	0.252182
cds1592	hypothetical protein	#N/A	phage-related replication protein	Phage-related replication protein	1635442	1636191	+	14.5656	12.0967	26.4064	21.5422	1.18723	4.42281	7.73985e-09	2.25841e-08
cds1593	rapA_2	rapJ; response regulator aspartate phosphatase J	Response regulator aspartate phosphatase F	Response regulator aspartate phosphatase A (Stage 0 sporulation protein L)/response regulator aspartate phosphatase J	1636342	1637505	+	442.925	367.848	242.833	198.102	-0.575132	8.92145	0.000185386	0.000363563
cds1594	aprX	aprX; serine protease AprX	serine protease	Serine protease	1637595	1638920	-	464.823	386.034	29.969	24.4485	-3.63948	9.81307	7.53734e-98	5.20914e-96
cds1595	hypothetical protein	#N/A	hypothetical protein	Uncharacterized protein	1639505	1640239	+	10.6883	8.87662	9.11293	7.43428	0.185702	3.89568	0.365716	0.427585
cds1596	hypothetical protein	#N/A	OsmC family peroxiredoxin	Peroxiredoxin, SACOL1771 subfamily	1640316	1640765	+	11.1633	9.27108	5.22215	4.2602	-1.46517	2.05415	1.53636e-06	3.70154e-06
cds1597	ebrB	ebrB; multidrug resistance protein EbrB	QacE family quaternary ammonium compound efflux SMR transporter	Multidrug transporter	1640812	1641171	-	6.38254	5.30068	0	0	#N/A	#N/A	#N/A	#N/A
cds1598	ebrA	ebrA; multidrug resistance protein EbrA	small multidrug resistance protein	Small multidrug resistance protein	1641187	1641507	-	0.204062	0.169473	0.001249	0.001019	-5.20789	0.535707	0.000329513	0.000629025
cds1599	betI_1	#N/A	TetR/AcrR family transcriptional regulator	TetR/AcrR family transcriptional regulator	1641507	1642049	-	26.5875	22.0808	14.4606	11.7968	-0.461132	3.38842	0.0214355	0.0320245
cds1600	hypothetical protein	#N/A	hypothetical protein	Spore coat protein	1642162	1642425	-	109.232	90.7169	64.0246	52.2309	-0.46377	5.68407	0.0187442	0.0281163
cds1601	hypothetical protein	#N/A	hypothetical protein	Uncharacterized protein	1642530	1642931	+	5.8515	4.85965	12.7816	10.4271	2.0157	1.50457	0.000326674	0.000623924
cds1602	miaA	miaA, TRIT1; tRNA dimethylallyltransferase	tRNA delta(2)-isopentenylpyrophosphate transferase	tRNA dimethylallyltransferase (EC 2.5.1.75) (Dimethylallyl diphosphate:tRNA dimethylallyltransferase) (DMAPP:tRNA dimethylallyltransferase) (DMATase) (Isopentenyl-diphosphate:tRNA isopentenyltransferase) (IPP transferase) (IPPT) (IPTase)	1642928	1643950	+	74.9418	62.2389	47.7901	38.9869	-0.379145	5.90573	0.0508312	0.0715317
cds1603	hfq	hfq; host factor-I protein	RNA-binding protein Hfq	RNA-binding protein Hfq	1643976	1644197	+	355.799	295.49	473.137	385.982	0.856181	6.5969	3.64546e-09	1.09543e-08
cds1604	hypothetical protein	#N/A	hypothetical protein	YmzC-like protein	1644359	1644691	+	135.488	112.522	225.601	184.044	1.0562	5.76783	0.0367808	0.0527743
cds1605	hypothetical protein	#N/A	hypothetical protein	Conserved domain protein	1644771	1644983	+	114.616	95.1881	233.692	190.645	1.57929	4.80238	0.00033816	0.000645081
cds1606	nrdI	nrdI; protein involved in ribonucleotide reduction	class Ib ribonucleoside-diphosphate reductase assembly flavoprotein NrdI	Protein NrdI	1645243	1645641	+	495.826	411.782	540.083	440.597	0.320235	7.43298	0.103958	0.137921
cds1607	nrdE1	E1.17.4.1A, nrdA, nrdE; ribonucleoside-diphosphate reductase alpha chain	class 1b ribonucleoside-diphosphate reductase subunit alpha	Class 1b ribonucleoside-diphosphate reductase subunit alpha (EC 1.17.4.1)	1645601	1647703	+	507.641	421.594	1101.24	898.382	1.36519	10.4661	3.76784e-28	3.48059e-27
cds1608	nrdF	E1.17.4.1B, nrdB, nrdF; ribonucleoside-diphosphate reductase beta chain	class 1b ribonucleoside-diphosphate reductase subunit beta	Ribonucleoside-diphosphate reductase subunit beta (EC 1.17.4.1)	1647721	1648701	+	890.224	739.328	1329.09	1084.26	0.813073	9.8257	2.36102e-10	7.79073e-10
cds1609	hypothetical protein	#N/A	hypothetical protein	Uncharacterized protein	1648786	1649403	+	124.259	103.197	154.122	125.732	0.729831	6.34982	3.42248e-06	8.00795e-06
cds1610	cwlC	amiABC; N-acetylmuramoyl-L-alanine amidase	N-acetylmuramoyl-L-alanine amidase	N-acetylmuramoyl-L-alanine amidase	1649459	1650217	-	232.958	193.471	316.493	258.193	0.670668	7.87191	2.44801e-05	5.23851e-05
cds1611	spoVK	spoVK; stage V sporulation protein K	stage v sporulation protein k	Stage v sporulation protein k (EC 3.6.1.15)	1650538	1651497	+	29.9032	24.8345	54.2308	44.2411	0.995036	6.18796	4.85134e-08	1.32251e-07
cds1612	hflX	hflX; GTPase	GTPase HflX	GTPase HflX (GTP-binding protein HflX)	1651618	1652880	+	46.926	38.9719	79.3429	64.7275	0.949321	6.35357	1.91697e-08	5.39528e-08
cds1613	mdeA	#N/A	hypothetical protein	Aluminum resistance protein	1652899	1654179	+	36.8186	30.5777	35.0016	28.5541	-0.0596204	5.52478	0.815306	0.848501
cds1614	glnR	glnR; MerR family transcriptional regulator, glutamine synthetase repressor	MerR family transcriptional regulator	MerR family transcriptional regulator	1654271	1654681	+	1862.36	1546.68	3119.07	2544.52	1.07178	10.3587	2.24601e-20	1.38547e-19
cds1615	glnA	glnA, GLUL; glutamine synthetase	type I glutamate--ammonia ligase	Glutamine synthetase (EC 6.3.1.2)	1654742	1656076	+	3250.45	2699.49	848.955	692.572	-1.72816	11.7077	5.80684e-36	7.37113e-35
cds1616	hypothetical protein	#N/A	hypothetical protein	Uncharacterized protein	1656206	1656466	-	5.97624	4.96325	0.291896	0.238127	-5.98162	-0.215742	2.29749e-05	4.93056e-05
cds1617	hypothetical protein	#N/A	hypothetical protein	Uncharacterized protein	1656500	1656919	-	16.9567	14.0825	5.81154	4.74102	-1.25204	2.40287	2.02871e-06	4.82855e-06
cds1618	hypothetical protein	#N/A	SMI1/KNR4 family protein	SMI1 / KNR4 family protein	1657111	1657956	+	8.56279	7.11137	7.8368	6.39322	0.136106	3.09122	0.553191	0.610441
cds1619	rapF_1	#N/A	hypothetical protein	Aspartate phosphatase	1658362	1659471	+	224.708	186.619	353.572	288.442	1.57766	10.2708	9.12963e-25	7.11311e-24
cds1620	hypothetical protein	#N/A	hypothetical protein	Uncharacterized protein	1659696	1659941	+	102.369	85.0172	110.661	90.277	0.98566	5.55391	1.10241e-07	2.91373e-07
cds1621	hypothetical protein	#N/A	hypothetical protein	Uncharacterized protein	1660099	1660272	+	108.183	89.8456	81.7647	66.7032	0.260728	4.97002	0.161573	0.204196
cds1622	hypothetical protein	#N/A	hypothetical protein	Uncharacterized protein	1660416	1660751	+	112.912	93.7732	59.3185	48.3917	-2.08704	4.24265	1.53212e-22	1.0628e-21
cds1623	hypothetical protein	#N/A	Uncharacterised protein	Uncharacterized protein	1661099	1661260	+	7.70967	6.40286	7.11449	5.80396	0.599125	-0.0631125	0.306428	0.366416
cds1624	hypothetical protein	#N/A	hypothetical protein	Uncharacterized protein	1661313	1662191	+	24.2879	20.1711	21.6758	17.683	0.02967	4.37513	0.873813	0.898861
cds1625	yeeF	#N/A	hypothetical protein	Predicted ribonuclease, toxin component of the YeeF-YezG toxin-antitoxin module	1662375	1664300	+	55.1887	45.8341	57.4666	46.8809	0.365933	6.63678	0.0203975	0.0304859
cds1626	yezG	#N/A	TIGR01741 family protein	Uncharacterized protein	1664306	1664782	+	120.486	100.063	86.9468	70.9307	-0.116025	5.36288	0.616909	0.668303
cds1627	hypothetical protein	#N/A	antitoxin	O-acetyl-ADP-ribose deacetylase (Regulator of RNase III), contains Macro domain	1664860	1665321	-	33.4732	27.7994	26.6292	21.7239	0.00614228	3.85541	0.986415	0.991196
cds1628	hypothetical protein	#N/A	N-acetyltransferase	N-acetyltransferase	1665487	1666029	+	20.5511	17.0676	4.4512	3.63127	-1.54775	2.76582	2.63109e-10	8.63607e-10
cds1629	bcrC_1	bcrC; undecaprenyl-diphosphatase	undecaprenyl-diphosphatase	Bacitracin transport permease	1666170	1666751	+	12.4038	10.3014	11.9797	9.77299	0.173108	3.20845	0.451761	0.513078
cds1630	fra	uncharacterized protein	iron chaperone	Iron chaperone	1666809	1667180	-	174.239	144.705	302.848	247.061	0.622988	6.78632	0.000396098	0.000749993
cds1631	hypothetical protein	#N/A	hypothetical protein	Uncharacterized protein	1667567	1668220	+	18.791	15.6059	92.2708	75.274	2.48551	6.14718	3.28091e-43	5.21036e-42
cds1632	hypothetical protein	#N/A	DUF3992 domain-containing protein	Uncharacterized protein	1668295	1668639	+	111.035	92.2143	201.048	164.014	1.51821	6.53921	0.0776693	0.105596
cds1633	hypothetical protein	#N/A	collagen-like protein	Collagen-like protein	1668684	1670234	+	140.029	116.293	242.387	197.738	0.949766	9.82096	9.39416e-11	3.19299e-10
cds1634	rapG_1	#N/A	tetratricopeptide repeat-containing protein	Aspartate phosphatase	1670479	1671591	+	498.317	413.851	721.166	588.323	0.705795	9.58837	5.04856e-06	1.16954e-05
cds1635	hypothetical protein	#N/A	hypothetical protein	Uncharacterized protein	1672054	1672275	+	7.20765	5.98593	6.52898	5.3263	-1.59269	0.434999	0.00141006	0.00250707
cds1636	hypothetical protein	#N/A	DUF1275 domain-containing protein	DUF1275 domain-containing protein (Membrane protein)	1672315	1673010	-	11.5618	9.60201	16.3253	13.3181	1.00967	3.59053	7.25511e-05	0.000147957
cds1637	ligd	ligD; bifunctional non-homologous end joining protein LigD	DNA ligase D	ATP-dependent DNA ligase	1673045	1674910	-	18.9019	15.698	20.733	16.9139	0.501741	5.68851	0.00488819	0.00800572
cds1638	ku	ku; DNA end-binding protein Ku	Ku protein	Ku protein	1675026	1675874	+	27.7571	23.0522	43.8646	35.7845	1.02776	5.47479	6.23267e-09	1.83441e-08
cds1639	hypothetical protein	#N/A	DUF2188 domain-containing protein	DUF2188 domain-containing protein	1675903	1676346	-	529.344	439.619	855.214	697.678	0.927631	8.29162	1.39898e-09	4.35084e-09
cds1640	fosB	#N/A	VOC family protein	VOC family protein	1676506	1676979	+	29.1872	24.2399	19.7508	16.1126	-0.338946	3.71337	0.324767	0.384977
cds1641	ywnA_1	#N/A	Rrf2 family transcriptional regulator	Rrf2 family transcriptional regulator	1677028	1677441	+	82.0255	68.1219	34.0843	27.8058	-1.07039	4.38788	4.00033e-08	1.09613e-07
cds1642	qorB	qorB; NAD(P)H dehydrogenase (quinone)	SDR family NAD(P)-dependent oxidoreductase	NAD(P)-dependent oxidoreductase	1677577	1678428	+	27.5218	22.8568	16.7557	13.6692	-0.424302	4.32862	0.0373322	0.0534628
cds1643	htpX_4	#N/A	peptidase M48	Ste24 endopeptidase	1678653	1680251	+	3.48496	2.89424	7.66561	6.25356	1.36325	3.60772	5.43153e-10	1.74595e-09
cds1644	lutA_1	lldE; L-lactate dehydrogenase complex protein LldE	(Fe-S)-binding protein	Lactate utilization protein A	1680495	1681211	+	176.542	146.617	113.409	92.5185	-0.408153	6.45029	0.00463144	0.00761433
cds1645	lutB	lldF; L-lactate dehydrogenase complex protein LldF	iron-sulfur cluster-binding protein	Lactate utilization protein B	1681233	1682657	+	371.505	308.534	243.164	198.371	-0.344618	8.53502	0.00362389	0.00607136
cds1646	lutC	lldG; L-lactate dehydrogenase complex protein LldG	lactate utilization protein C	Lactate utilization protein C	1682654	1683376	+	302.915	251.57	172.31	140.57	-0.542191	7.20529	5.68765e-05	0.000117402
cds1647	hypothetical protein	#N/A	EamA family transporter	EamA family transporter	1683707	1684615	+	7.01478	5.82576	3.27453	2.67134	-1.08885	2.57954	3.69908e-05	7.75125e-05
cds1648	hypothetical protein	#N/A	hypothetical protein	Uncharacterized protein	1684667	1684807	-	2.50228	2.07814	3.13927	2.561	#N/A	#N/A	#N/A	#N/A
cds1649	prpE_2	#N/A	phosphatase	Phosphatase	1684919	1687135	+	43.7971	36.3733	20.3944	16.6376	-0.872527	6.10236	8.92691e-07	2.19323e-06
cds1650	hypothetical protein	#N/A	DUF421 domain-containing protein	DUF421 domain-containing protein	1687200	1687910	+	4.19975	3.48788	0.649058	0.529498	-2.50657	2.31963	5.57534e-09	1.64874e-08
cds1651	bm3R1_2	fatR, bscR; TetR/AcrR family transcriptional regulator, repressor of fatR-cypB operon	TetR family transcriptional regulator	TetR family transcriptional regulator	1688139	1688720	+	11.2655	9.35595	205.472	167.623	4.32179	5.72907	2.06318e-43	3.30463e-42
cds1652	cypB	cypD_E, CYP102A2_3; cytochrome P450 / NADPH-cytochrome P450 reductase	cytochrome P450	Bifunctional cytochrome P450/NADPH--P450 reductase [Includes: Cytochrome P450 (EC 1.14.14.1); NADPH--cytochrome P450 reductase (EC 1.6.2.4)]	1688742	1691885	+	39.8299	33.0786	105.199	85.8204	1.55907	8.12204	6.01965e-24	4.50207e-23
cds1653	blaSE	#N/A	peptidase	Serine protease (EC 3.4.21.-)	1692130	1693038	+	4953.74	4114.07	3074.37	2508.05	-0.449694	12.1246	0.00244684	0.00419074
cds1654	hypothetical protein	#N/A	glycosyltransferase family 39 protein	Mannosyltransferase	1693185	1695179	+	25.4996	21.1773	12.8436	10.4777	-0.698315	5.24837	0.000210501	0.000410658
cds1655	nucB_2	#N/A	sporulation protein	Sporulation protein	1695353	1695787	+	38.8064	32.2286	77.8832	63.5367	1.30379	4.98309	1.91065e-12	7.43538e-12
cds1656	rsbRC	rsbR; rsbT co-antagonist protein RsbR	piezosome protein	Piezosome protein	1695925	1696779	+	146.033	121.28	61.8959	50.4944	-0.800067	6.42344	1.26744e-06	3.07749e-06
cds1657	hypothetical protein	#N/A	hypothetical protein	Uncharacterized protein	1696812	1697354	-	9948.28	8262.01	5901.05	4814.04	-0.497891	11.9943	0.000781636	0.00143204
cds1658	hypothetical protein	#N/A	hypothetical protein	Uncharacterized protein	1697753	1698094	+	75.0545	62.3325	96.7703	78.9447	0.839661	5.83707	3.12386e-06	7.33224e-06
cds1659	lexA	lexA; repressor LexA	repressor LexA	LexA repressor (EC 3.4.21.88)	1698142	1698762	-	768.613	638.331	1143.47	932.838	0.823174	9.09895	8.36149e-08	2.23692e-07
cds1660	yneA	#N/A	cell division suppressor protein YneA	Cell division suppressor protein YneA	1698922	1699233	+	48.4852	40.2668	83.0122	67.7209	1.63959	3.79273	2.07464e-06	4.92529e-06
cds1661	yneB	#N/A	resolvase	Resolvase	1699251	1699898	+	95.0445	78.9342	254.454	207.582	1.89188	6.63932	3.44454e-35	4.22863e-34
cds1662	hypothetical protein	#N/A	DUF896 family protein	UPF0291 protein ABW03_10310	1699968	1700198	+	62.7001	52.0723	123.591	100.825	1.35574	4.22077	1.9522e-07	5.06296e-07
cds1663	tkt	E2.2.1.1, tktA, tktB; transketolase	transketolase	Transketolase (EC 2.2.1.1)	1700387	1702390	+	254.819	211.627	63.4413	51.755	-1.76512	8.17069	4.17839e-28	3.84083e-27
cds1664	sirA	#N/A	sporulation inhibitor of replication protein SirA	Sporulation inhibitor of replication protein SirA	1702589	1703035	+	48.3289	40.137	69.7202	56.8773	0.815552	5.3086	1.11903e-05	2.49626e-05
cds1665	hypothetical protein	#N/A	hypothetical protein	UPF0154 protein BAT_2330	1703120	1703338	+	128.594	106.797	231.439	188.807	1.05849	5.93678	5.46435e-11	1.91124e-10
cds1666	hypothetical protein	ccdA; cytochrome c-type biogenesis protein	cytochrome c biogenesis protein CcdA	Cytochrome C biogenesis protein CcdA	1703989	1704696	+	90.7648	75.3799	41.7673	34.0736	-0.809867	5.76719	6.00968e-06	1.38189e-05
cds1667	hypothetical protein	#N/A	DUF1453 domain-containing protein	DUF1453 domain-containing protein	1704791	1705273	+	104.277	86.6014	85.9236	70.096	-0.00879524	5.60768	0.96344	0.97151
cds1668	hypothetical protein	#N/A	DUF2621 domain-containing protein	DUF2621 domain-containing protein	1705295	1705723	-	109.926	91.2929	122.426	99.8742	0.254099	6.04529	0.130109	0.167436
cds1669	cotM	cotM; spore coat protein M	Hsp20/alpha crystallin family protein	Spore coat protein M	1705984	1706373	-	170.378	141.498	1538.15	1254.81	3.5302	9.04869	5.30032e-110	4.70971e-108
cds1670	sspP	sspP, cotL; small acid-soluble spore protein P (minor)	hypothetical protein	Small, acid-soluble spore protein P (SASP P)	1706476	1706625	-	45.9664	38.175	91.9269	74.9934	-2.13142	0.597382	0.0860752	0.115801
cds1671	sspO	sspO, cotK; small acid-soluble spore protein O (minor)	small acid-soluble spore protein O	Small, acid-soluble spore protein O (SASP O)	1706640	1706786	-	19.9278	16.5499	162.931	132.918	3.17523	3.15183	0.0273205	0.0401102
cds1672	citB	ACO, acnA; aconitate hydratase	aconitate hydratase AcnA	Aconitate hydratase AcnA	1707007	1709736	+	438.763	364.391	697.507	569.022	0.896742	10.4523	1.95116e-09	6.01299e-09
cds1673	stoA_2	#N/A	TlpA family protein disulfide reductase	Membrane-bound proteins with a thioredoxin-like domain protein	1709803	1710306	+	99.1115	82.3118	94.0009	76.6854	0.168354	5.54865	0.349942	0.410728
cds1674	hypothetical protein	#N/A	FbpB family small basic protein	Uncharacterized protein	1710383	1710508	+	27.1228	22.5254	160.102	130.61	4.14092	3.14745	0.0013807	0.00245721
cds1675	sspN	sspN; small acid-soluble spore protein N (minor)	acid-soluble spore protein N	Small, acid-soluble spore protein N (SASP N)	1710557	1710703	+	38.5097	31.9822	395.241	322.435	3.77194	3.82073	0.0039959	0.00664856
cds1676	tlp	tlp; small acid-soluble spore protein (thioredoxin-like protein)	small acid-soluble spore protein Tlp	Small, acid-soluble spore protein Tlp	1710719	1710961	+	26.0167	21.6068	189.36	154.479	1.709	2.2219	0.00661752	0.0106222
cds1677	Putative esterase	ybgC; acyl-CoA thioester hydrolase	acyl-CoA thioesterase	Acyl-CoA thioesterase	1711065	1711487	+	162.02	134.557	128.8	105.074	0.336174	5.66698	0.0348247	0.0501604
cds1678	hypothetical protein	#N/A	hypothetical protein	Uncharacterized protein	1711491	1711799	+	132.538	110.072	60.1356	49.0583	-0.257449	4.31177	0.623228	0.674561
cds1679	hypothetical protein	#N/A	hypothetical protein	Uncharacterized protein	1711841	1712128	-	591.913	491.582	335.481	273.684	0.0200013	6.88428	0.889932	0.911423
cds1680	plsY	plsY; glycerol-3-phosphate acyltransferase PlsY	glycerol-3-phosphate acyltransferase	Glycerol-3-phosphate acyltransferase (Acyl-PO4 G3P acyltransferase) (Acyl-phosphate--glycerol-3-phosphate acyltransferase) (G3P acyltransferase) (GPAT) (EC 2.3.1.n3) (Lysophosphatidic acid synthase) (LPA synthase)	1712225	1712806	-	775.826	644.321	193.017	157.462	-1.42275	8.18704	2.20534e-27	1.96897e-26
cds1681	hypothetical protein	#N/A	CoA-binding protein	CoA-binding protein	1712961	1713374	+	121.813	101.166	145.642	118.814	0.529713	5.88242	0.00355593	0.00597243
cds1682	parE	parE; topoisomerase IV subunit B	DNA topoisomerase IV subunit B	DNA topoisomerase 4 subunit B (EC 5.99.1.3) (Topoisomerase IV subunit B)	1713790	1715757	+	64.2658	53.3725	24.2387	19.7738	-1.10153	6.39358	6.99669e-14	2.9876e-13
cds1683	parC	parC; topoisomerase IV subunit A	DNA topoisomerase IV subunit A	DNA topoisomerase IV subunit A	1715760	1718201	+	122.237	101.517	92.2245	75.2362	-0.131852	8.17196	0.380799	0.442585
cds1684	hypothetical protein	#N/A	hypothetical protein	Uncharacterized protein	1718255	1718380	-	741.315	615.659	127.667	104.15	0.585425	3.36267	0.605527	0.65865
cds1685	hypothetical protein	#N/A	hypothetical protein	Uncharacterized protein	1718410	1718757	-	3340.56	2774.32	801.912	654.195	-1.7212	9.19879	5.30634e-29	5.13038e-28
cds1686	ybjJ	#N/A	MFS transporter	MFS transporter	1718953	1720125	-	6.22954	5.17361	9.1883	7.49576	0.800614	3.50483	0.000262765	0.000508103
cds1687	hicd	IDH3; isocitrate dehydrogenase (NAD+)	isocitrate/isopropylmalate dehydrogenase family protein	3-isopropylmalate dehydrogenase	1720281	1721366	+	64.5804	53.6338	91.5606	74.6946	0.818738	6.31335	9.01503e-08	2.40659e-07
cds1688	maa_1	maa; maltose O-acetyltransferase	sugar O-acetyltransferase	Maltose O-acetyltransferase	1721369	1721707	+	53.4961	44.4283	33.1145	27.0146	-0.924555	2.76859	0.354043	0.415239
cds1689	maa_2	maa; maltose O-acetyltransferase	sugar O-acetyltransferase	Acetyltransferase	1721662	1721919	+	18.6612	15.4981	12.2543	9.99695	0.424749	1.18922	0.622118	0.673555
cds1690	arsC	ARSC2, arsC; arsenate reductase	arsenate reductase (thioredoxin)	Arsenate reductase (EC 1.20.4.4)	1722130	1722549	-	28.1169	23.351	19.7338	16.0987	-0.235658	3.58408	0.423979	0.484473
cds1691	arsB_2	arsB; arsenical pump membrane protein	arsenical efflux pump membrane protein ArsB	Arsenical pump membrane protein	1722564	1723862	-	18.4654	15.3354	11.8807	9.69223	-0.290185	4.21473	0.110547	0.145581
cds1692	aseR	arsR; ArsR family transcriptional regulator, arsenate/arsenite/antimonite-responsive transcriptional repressor	ArsR family transcriptional regulator	ArsR family transcriptional regulator	1723875	1724222	-	54.6438	45.3815	28.8204	23.5115	-0.794933	3.89867	0.000101816	0.000204399
cds1693	cetB	cetB, valD; 2-epi-5-epi-valiolone epimerase	glyoxalase/bleomycin resistance/dioxygenase family protein	Bleomycin resistance protein	1724918	1725370	-	72.2022	59.9637	40.6784	33.1852	-0.640609	4.72692	0.000221746	0.000431468
cds1694	hypothetical protein	#N/A	DsbA family oxidoreductase	DsbA family oxidoreductase	1725477	1726190	-	28.5213	23.6868	43.8471	35.7702	1.07556	4.73301	1.1037e-09	3.47011e-09
cds1695	azoR_1	#N/A	hypothetical protein	FMN-dependent NADH-azoreductase (EC 1.7.-.-) (Azo-dye reductase) (FMN-dependent NADH-azo compound oxidoreductase)	1726317	1726544	-	7.82508	6.4987	10.8691	8.86693	0.914248	2.23554	0.00128268	0.00229591
cds1696	hypothetical protein	#N/A	hypothetical protein	Oxidoreductase	1726757	1727401	-	4.10258	3.40718	5.72617	4.67138	1.24482	2.25875	3.04704e-06	7.16543e-06
cds1697	hypothetical protein	#N/A	TetR/AcrR family transcriptional regulator	TetR/AcrR family transcriptional regulator	1727633	1728214	+	55.3067	45.9321	121.182	98.8592	1.31337	6.05756	4.44695e-13	1.80588e-12
cds1698	azoR_2	#N/A	flavodoxin	NAD(P)H dehydrogenase	1728598	1729179	-	15.3037	12.7097	9.84743	8.03347	-0.596215	3.60256	0.00436846	0.00721057
cds1699	hxlR_1	#N/A	transcriptional regulator	HxlR family transcriptional regulator	1729303	1729647	+	55.2398	45.8765	56.2148	45.8597	0.180044	5.08712	0.33146	0.39183
cds1700	thrC_1	thrC; threonine synthase	threonine synthase	Threonine synthase	1730043	1730939	-	16.2772	13.5182	11.8174	9.64056	-0.407786	4.2687	0.0509529	0.0716759
cds1701	yabJ_2	#N/A	RidA family protein	Endoribonuclease L-PSP (RidA family protein)	1731125	1731499	-	21.8073	18.1109	15.555	12.6897	0.408408	2.40174	0.28069	0.338024
cds1702	dauR	#N/A	DNA-binding protein	Predicted transcriptional regulator YheO, contains PAS and DNA-binding HTH domains	1731511	1732161	-	30.1715	25.0573	21.0986	17.2121	-0.112345	3.96721	0.581701	0.637191
cds1703	hypothetical protein	#N/A	TetR family transcriptional regulator	TetR family transcriptional regulator	1732324	1732983	-	180.118	149.587	370.64	302.366	1.30529	7.5317	7.23557e-16	3.52982e-15
cds1704	hpxO_2	KMO; kynurenine 3-monooxygenase	FAD-dependent monooxygenase	Tetracycline resistance protein	1733047	1734216	-	20.4452	16.9797	33.6181	27.4254	1.05317	5.10606	1.13567e-08	3.25775e-08
cds1705	hypothetical protein	#N/A	hypothetical protein	Uncharacterized protein	1734473	1734661	+	2.19929	1.8265	0.854593	0.697172	-1.73508	-0.469112	0.00647596	0.0104218
cds1706	hypothetical protein	#N/A	pentapeptide repeat-containing protein	Uncharacterized protein	1734989	1735756	+	104.836	87.0663	118.114	96.3568	0.362586	6.62587	0.0173254	0.02622
cds1707	bsr	cdd, CDA; cytidine deaminase	cytidine deaminase	Uncharacterized protein	1735800	1736222	-	95.7669	79.5341	23.4286	19.1129	-1.52505	4.8187	6.55874e-20	3.92893e-19
cds1708	lipY	#N/A	alpha/beta hydrolase	Esterase	1736448	1737374	-	15.6261	12.9775	21.0064	17.1369	0.519296	4.24664	0.00700285	0.0112118
cds1709	merR1_1	#N/A	MerR family transcriptional regulator	DNA-binding transcriptional regulator, MerR family	1737400	1737801	-	14.0637	11.6799	152.284	124.232	3.66628	4.77958	2.14812e-83	1.14525e-81
cds1710	bglH_1	E3.2.1.86B, bglA; 6-phospho-beta-glucosidase	6-phospho-beta-glucosidase	6-phospho-beta-glucosidase	1738038	1739504	-	2.87877	2.39081	8.65318	7.05921	1.83376	3.49283	1.74699e-16	8.78676e-16
cds1711	bglF_3	PTS-Bgl-EIIC, bglF, bglP; PTS system, beta-glucoside-specific IIC component	PTS beta-glucoside transporter subunit EIIBCA	PTS beta-glucoside transporter subunit IIABC	1739528	1741420	-	1.13854	0.945554	1.50637	1.22889	0.55363	1.88186	0.0855376	0.115161
cds1712	licT_3	licT, bglG; beta-glucoside operon transcriptional antiterminator	transcription antiterminator	Transcription antiterminator	1741539	1742381	-	34.8952	28.9804	109.577	89.3923	1.85141	5.75224	2.65248e-23	1.91471e-22
cds1713	hypothetical protein	#N/A	DUF4870 domain-containing protein	DUF4870 domain-containing protein (Membrane protein)	1742754	1743062	+	19.5349	16.2237	11.3802	9.2839	-0.334152	3.22096	0.156417	0.198196
cds1714	resE_1	#N/A	sensor histidine kinase	His Kinase A (Phospho-acceptor) domain-containing protein	1743117	1744520	-	43.1287	35.8182	123.571	100.809	1.80636	6.90155	3.36149e-34	3.98257e-33
cds1715	walR_1	#N/A	DNA-binding response regulator	Transcriptional regulator	1744523	1745230	-	56.269	46.7312	42.499	34.6704	-0.19665	5.17277	0.247242	0.301637
cds1716	xynC	xynC; glucuronoarabinoxylan endo-1,4-beta-xylanase	glucuronoxylanase	Glucuronoarabinoxylan endo-1,4-beta-xylanase	1745361	1746626	-	19.9235	16.5464	19.6422	16.024	0.158499	6.48896	0.381602	0.443381
cds1717	xynD	xynD; arabinoxylan arabinofuranohydrolase	arabinoxylan arabinofuranohydrolase	Arabinoxylan arabinofuranohydrolase	1746671	1748215	-	8.46624	7.03118	10.3831	8.47044	0.541514	5.88462	0.00340394	0.00573004
cds1718	iolA	mmsA, iolA, ALDH6A1; malonate-semialdehyde dehydrogenase (acetylating) / methylmalonate-semialdehyde dehydrogenase	methylmalonate-semialdehyde dehydrogenase (CoA acylating)	Malonate-semialdehyde dehydrogenase (MSA dehydrogenase) (EC 1.2.1.-) (Methylmalonate semialdehyde dehydrogenase) (MMSA dehydrogenase) (MSDH) (EC 1.2.1.27)	1748439	1749899	-	386.44	320.937	208.396	170.008	-0.679733	8.51451	9.58099e-06	2.15789e-05
cds1719	melA	melA; alpha-galactosidase	alpha-glucosidase/alpha-galactosidase	Alpha-galactosidase	1750267	1751598	-	104.073	86.4321	118.701	96.8354	0.444889	6.95708	0.00649822	0.0104532
cds1720	araQ_1	msmG; raffinose/stachyose/melibiose transport system permease protein	carbohydrate ABC transporter permease	Maltose transport protein	1751630	1752460	-	0.379327	0.31503	11.9278	9.73066	-0.43371	3.4626	0.0347453	0.0500848
cds1721	lacF_1	msmF; raffinose/stachyose/melibiose transport system permease protein	sugar ABC transporter permease	Carbohydrate abc transporter permease	1752460	1753392	-	28.3936	23.5808	26.6159	21.7131	0.242863	4.27491	0.212789	0.262521
cds1722	msmE	msmE; raffinose/stachyose/melibiose transport system substrate-binding protein	carbohydrate ABC transporter substrate-binding protein	Carbohydrate ABC transporter substrate-binding protein	1753423	1754679	-	55.9921	46.5012	117.178	95.5933	1.3338	6.32909	4.25782e-18	2.32313e-17
cds1723	cytR	lacI, galR; LacI family transcriptional regulator	LacI family DNA-binding transcriptional regulator	Transcriptional regulator, LacI family	1754897	1755937	-	101.129	83.9869	263.573	215.022	1.64617	6.82414	1.19014e-20	7.45234e-20
cds1724	alsE	alsE; D-allulose-6-phosphate 3-epimerase	ribulose-phosphate 3-epimerase	D-allulose-6-phosphate 3-epimerase	1756121	1756813	-	17.6042	14.6202	489.997	399.737	5.06515	5.81639	1.93649e-145	2.67666e-143
cds1725	ulaA	PTS-Ula-EIIC, ulaA, sgaT; PTS system, ascorbate-specific IIC component	PTS ascorbate transporter subunit IIC	PTS system IIC component, L-Asc family	1756831	1758093	-	9.60262	7.97495	89.5131	73.0242	3.20683	4.16649	3.50579e-47	6.44512e-46
cds1726	ulaB	PTS-Ula-EIIB, ulaB, sgaB; PTS system, ascorbate-specific IIB component	PTS lactose transporter subunit IIB	PTS lactose transporter subunit IIB	1758120	1758386	-	21.0954	17.5197	983.467	802.307	6.15296	5.0125	1.00835e-09	3.18103e-09
cds1727	licR_2	#N/A	PRD domain-containing protein	PTS N-acetylgalactosamine transporter subunit IID	1758402	1760438	-	10.5594	8.76953	398.376	324.993	5.51086	7.02985	2.10914e-183	4.91956e-181
cds1728	hypothetical protein	#N/A	Uncharacterised protein	Terminase	1760718	1761353	-	1.08912	0.904511	0.137864	0.112468	-1.85866	0.318273	0.00520414	0.00848857
cds1729	hypothetical protein	#N/A	hypothetical protein	Uncharacterized protein	1761611	1762258	-	96.31	79.9852	28.853	23.5381	-1.42194	5.60153	1.42972e-14	6.32192e-14
cds1730	hypothetical protein	#N/A	hypothetical protein	Uncharacterized protein	1762380	1763144	-	90.4702	75.1352	22.7	18.5185	-1.75366	5.22373	9.35382e-21	5.91669e-20
cds1731	NAD(+)--arginine ADP-ribosyltransferase EFV	#N/A	NAD(+)--arginine ADP-ribosyltransferase EFV	Uncharacterized protein	1763239	1763874	-	6.11822	5.08116	2.38884	1.9488	-0.736165	1.2235	0.188406	0.234377
cds1732	hypothetical protein	#N/A	Uncharacterised protein	Uncharacterized protein	1763876	1764136	-	10.0295	8.32947	0.0943	0.076929	-4.54584	1.23341	1.86474e-16	9.36635e-16
cds1733	hypothetical protein	#N/A	phage portal protein%2C PBSX family	Phage portal protein	1764630	1764962	-	11.2079	9.30817	5.46016	4.45437	-1.10463	2.19731	6.48349e-05	0.000132874
cds1734	hypothetical protein	#N/A	hypothetical protein	Uncharacterized protein	1765025	1765444	-	26.9434	22.3764	12.0315	9.81519	-0.777854	2.46186	0.0132044	0.0204053
cds1735	yqcG_2	#N/A	transposase	Transposase	1765465	1767111	-	67.2316	55.8356	67.0728	54.7176	0.305386	6.74732	0.062623	0.0868807
cds1736	hypothetical protein	#N/A	MarR family transcriptional regulator	YcgE	1767319	1767789	-	16.7463	13.9077	25.3251	20.6601	0.81655	3.53688	0.000167003	0.000328721
cds1737	bmr3	#N/A	MFS transporter	MFS transporter	1767909	1769432	+	17.6749	14.6789	3.7089	3.0257	-2.05978	4.04306	8.4249e-20	5.00664e-19
cds1738	gatY	gatY-kbaY; tagatose 1,6-diphosphate aldolase GatY/KbaY	ketose-bisphosphate aldolase	Ketose-bisphosphate aldolase	1769474	1770343	-	4.94562	4.10732	11.1087	9.0624	1.47625	2.35995	7.57291e-11	2.60001e-10
cds1739	manP	PTS-Fru-EIIA, fruB; PTS system, fructose-specific IIA component	PTS fructose transporter subunit IIBC	PTS system D-fructose-specific IIA component (F1P-forming), Frc family	1770346	1770801	-	5.33208	4.42827	16.6755	13.6038	1.89237	1.67421	0.000554774	0.00103305
cds1740	fruA_4	PTS-Fru-EIIC, fruA; PTS system, fructose-specific IIC component	PTS fructose transporter subunit IIC	PTS fructose transporter subunit IIC	1770820	1772235	-	5.65982	4.70046	7.31465	5.96725	0.631477	2.79583	0.0019412	0.00338056
cds1741	lacC_2	fruK; 1-phosphofructokinase	1-phosphofructokinase	1-phosphofructokinase	1772248	1773162	-	4.73189	3.92982	10.8969	8.88962	1.39215	2.40826	8.27346e-10	2.62556e-09
cds1742	glvR_2	#N/A	MurR/RpiR family transcriptional regulator	MurR/RpiR family transcriptional regulator (RpiR family transcriptional regulator)	1773293	1774069	-	10.1875	8.46066	11.0149	8.98585	0.354682	3.12495	0.110838	0.145908
cds1743	clsC	clsC; cardiolipin synthase C	phospholipase D family protein	Phospholipase d domain protein	1774230	1775636	+	19.8791	16.5095	19.4517	15.8685	0.180742	5.60809	0.343074	0.403642
cds1744	hypothetical protein	TC.BAT2; bacterial/archaeal transporter family-2 protein	EamA-like transporter family protein	EamA-like transporter family protein (Membrane protein)	1775649	1776134	-	3.16076	2.625	1.50654	1.22903	-1.13262	1.24901	0.0357444	0.051386
cds1745	yeiL	#N/A	Crp/Fnr family transcriptional regulator	Crp/Fnr family transcriptional regulator	1776156	1776842	-	2.29629	1.90706	3.73539	3.04731	1.19628	1.48797	0.00060097	0.00111196
cds1746	hypothetical protein	TC.BAT2; bacterial/archaeal transporter family-2 protein	EamA-like transporter family protein	EamA-like transporter family protein (Membrane protein)	1776856	1777281	-	7.98121	6.62837	3.60193	2.93843	-0.40693	1.41422	0.253645	0.308239
cds1747	Putative aldehyde dehydrogenase	ALDH; aldehyde dehydrogenase (NAD+)	aldehyde dehydrogenase family protein	Aldehyde dehydrogenase	1777494	1778921	+	3026.64	2513.62	918.734	749.498	-1.47595	11.2277	1.80541e-22	1.24774e-21
cds1748	cysJ	cysJ; sulfite reductase (NADPH) flavoprotein alpha-component	assimilatory sulfite reductase (NADPH) flavoprotein subunit	Sulfite reductase [NADPH] flavoprotein alpha-component (EC 1.8.1.2)	1779135	1780946	+	367.994	305.618	40.2942	32.8718	-2.93231	8.4267	3.44172e-103	2.73287e-101
cds1749	cysI	cysI; sulfite reductase (NADPH) hemoprotein beta-component	assimilatory sulfite reductase (NADPH) hemoprotein subunit	Sulfite reductase [NADPH] hemoprotein beta-component (SiR-HP) (SiRHP) (EC 1.8.1.2)	1780980	1782698	+	351.57	291.978	32.8448	26.7946	-3.17328	8.0509	7.85804e-97	5.33204e-95
cds1750	acs	ACSS, acs; acetyl-CoA synthetase	AMP-dependent synthetase	AMP-dependent synthetase	1782726	1784660	-	67.8024	56.3097	28.3025	23.0891	-0.969921	7.2519	8.24573e-11	2.82063e-10
cds1751	Methylmalonyl-CoA carboxyltransferase 12S subunit	#N/A	acyl-CoA carboxylase subunit beta	Acetyl-CoA carboxylase, carboxyltransferase component	1784675	1786198	-	36.3813	30.2146	23.1169	18.8586	-0.256114	6.12246	0.132941	0.170611
cds1752	crt	#N/A	3-hydroxybutyryl-CoA dehydratase	Enoyl-CoA hydratase (EC 4.2.1.17)	1786217	1786999	-	47.6858	39.6029	80.6392	65.785	0.871856	5.96916	5.90408e-08	1.60015e-07
cds1753	yngG	E4.1.3.4, HMGCL, hmgL; hydroxymethylglutaryl-CoA lyase	hydroxymethylglutaryl-CoA lyase	Hydroxymethylglutaryl-CoA lyase	1787015	1787920	-	55.3535	45.9709	64.9557	52.9905	0.39977	6.17843	0.249987	0.304289
cds1754	yngHB	accB, bccP; acetyl-CoA carboxylase biotin carboxyl carrier protein	acetyl-CoA carboxylase biotin carboxyl carrier protein subunit	Acetyl-CoA carboxylase (EC 6.4.1.2)	1787933	1788148	-	77.1607	64.0817	22.6645	18.4896	-1.67148	3.33551	0.132846	0.170547
cds1755	accC_1	accC; acetyl-CoA carboxylase, biotin carboxylase subunit	acetyl-CoA carboxylase biotin carboxylase subunit	Biotin carboxylase	1788145	1789494	-	58.2523	48.3783	85.5881	69.8223	0.929642	7.25244	9.85956e-11	3.34204e-10
cds1756	fadD3	fatty-acyl-CoA synthase	AMP-binding protein	AMP-binding protein	1789503	1791137	-	48.3632	40.1655	32.8757	26.8198	-0.280008	6.86724	0.0700713	0.0961773
cds1757	bcd	#N/A	acyl-CoA dehydrogenase	Acyl-CoA dehydrogenase	1791183	1792325	-	34.7606	28.8686	38.1606	31.1312	0.380027	6.15051	0.0218859	0.0326321
cds1758	hypothetical protein	#N/A	hypothetical protein	Uncharacterized protein	1792485	1794020	-	235.586	195.654	323.144	263.619	0.708726	8.88312	2.01804e-06	4.8062e-06
cds1759	iphP	E3.1.3.48; protein-tyrosine phosphatase	protein-tyrosine-phosphatase	Protein tyrosine phosphatase	1794045	1794851	-	132.793	110.284	141.486	115.423	0.425464	6.73278	0.00338881	0.00570973
cds1760	srlR_2	iolR; DeoR family transcriptional regulator, myo-inositol catabolism operon repressor	DeoR/GlpR transcriptional regulator	DNA-binding protein	1795023	1795775	+	72.1047	59.8827	67.7711	55.2873	0.141638	5.78319	0.433304	0.494523
cds1761	hypothetical protein	#N/A	tautomerase family protein	Tautomerase	1795897	1796286	+	11.8959	9.87947	13.1158	10.6998	0.780422	2.71976	0.00107086	0.00193739
cds1762	hypothetical protein	#N/A	hypothetical protein	Branched-chain amino acid aminotransferase	1796320	1796874	-	22.6456	18.8071	12.7683	10.4163	-0.540713	3.59231	0.0100008	0.0156556
cds1763	cdaR_2	cdaR; carbohydrate diacid regulator	carbohydrate diacid regulator	Carbohydrate diacid regulator	1797000	1798145	+	100.139	83.1651	93.8733	76.5813	0.127832	7.07117	0.449243	0.510373
cds1764	putative FAD-linked oxidoreductase	glcD; glycolate oxidase	glycolate oxidase subunit GlcD	FAD-binding protein	1798211	1799620	+	36.2773	30.1282	0.138508	0.112994	-1.59534	4.89163	2.24539e-23	1.63031e-22
cds1765	lutA_2	glcF; glycolate oxidase iron-sulfur subunit	(Fe-S)-binding protein	Glycolate oxidase	1799617	1800957	+	88.1784	73.2318	15.5838	12.7132	-2.34881	5.78388	3.45893e-41	5.06224e-40
cds1766	gerAA_1	#N/A	spore germination protein	Spore germination protein	1801036	1802523	+	7.65101	6.35414	4.64763	3.79151	-0.376783	3.90885	0.0900971	0.120994
cds1767	yndE_1	#N/A	amino acid transporter	Amino acid transporter	1802536	1803636	+	4.70995	3.9116	14.449	11.7874	2.14044	3.40967	1.5652e-24	1.20192e-23
cds1768	hypothetical protein	yfkR; spore germination protein	Ger(x)C family spore germination protein	Ger c family germination protein	1803582	1804733	+	4.60493	3.82438	0.379611	0.309685	1.03223	3.57194	3.71854e-06	8.66809e-06
cds1769	hypothetical protein	#N/A	helix-turn-helix domain-containing protein	Uncharacterized protein	1804777	1805007	-	6.58769	5.47105	22.6911	18.5113	2.13106	2.4016	4.19705e-14	1.8108e-13
cds1770	hypothetical protein	#N/A	membrane protein	Membrane protein	1805175	1805582	+	8.14338	6.76305	7.43402	6.06463	0.339903	1.52189	0.291995	0.350506
cds1771	gtaB_1	UGP2, galU, galF; UTP--glucose-1-phosphate uridylyltransferase	UTP--glucose-1-phosphate uridylyltransferase	UTP--glucose-1-phosphate uridylyltransferase (EC 2.7.7.9) (UDP-glucose pyrophosphorylase)	1805587	1806468	+	60.3357	50.1086	22.7043	18.522	-1.29114	4.92656	0.00336919	0.00567922
cds1772	putative membrane protein	#N/A	DedA family protein	DedA family protein	1806522	1807124	+	84.8182	70.4412	43.7748	35.7112	-0.848465	5.12454	4.63013e-07	1.16205e-06
cds1773	hypothetical protein	hemD, UROS; uroporphyrinogen-III synthase	uroporphyrinogen-III synthase	Uroporphyrinogen-III synthase	1807164	1807985	-	197.27	163.832	167.325	136.503	0.00219854	7.16404	0.991035	0.995302
cds1774	satP	uncharacterized protein	membrane protein	Membrane protein	1808134	1808754	+	9.38039	7.79039	6.32771	5.16211	-0.222947	2.87491	0.369501	0.431258
cds1775	luxA_3	#N/A	luciferase oxidoreductase%2C group 1 family protein	Alkanal monooxygenase	1808793	1809842	-	15.3832	12.7757	13.7283	11.1995	0.203163	4.34763	0.329705	0.390002
cds1776	hypothetical protein	#N/A	protein of unknown function	Uncharacterized protein	1810146	1811663	-	97.799	81.2217	9.28002	7.57059	-2.89645	8.4575	5.84642e-67	2.20392e-65
cds1777	hypothetical protein	#N/A	protein of unknown function	Uncharacterized protein	1811832	1814849	-	196.621	163.293	23.5198	19.1873	-0.668249	10.0471	9.36883e-06	2.11266e-05
cds1778	cat	#N/A	antibiotic acetyltransferase	Acetyltransferase	1815305	1815865	-	158.59	131.708	83.1469	67.8307	-0.582872	6.20385	0.000362747	0.000689292
cds1779	mepA	#N/A	MATE family efflux transporter	Putative efflux protein, MATE family	1815930	1817297	-	80.833	67.1315	71.2843	58.1533	0.213937	6.65371	0.142106	0.181251
cds1780	dacC	dacB; serine-type D-Ala-D-Ala carboxypeptidase/endopeptidase (penicillin-binding protein 4)	D-alanyl-D-alanine carboxypeptidase/D-alanyl-D-alanine-endopeptidase	D-alanyl-D-alanine carboxypeptidase	1817317	1818801	-	184.064	152.865	168.612	137.553	0.121436	8.01968	0.393459	0.454469
cds1781	pemA	E3.1.1.11; pectinesterase	pectinesterase	Pectin esterase	1818933	1819913	-	3.14641	2.61308	2.51047	2.04802	-0.248461	2.65091	0.446957	0.507931
cds1782	hypothetical protein	#N/A	DUF421 domain-containing protein	DUF421 domain-containing protein	1820013	1820705	-	45.1736	37.5166	35.3408	28.8308	0.0531291	4.74523	0.770651	0.810161
cds1783	nasE	nirD; nitrite reductase (NADH) small subunit	nitrite reductase (NAD(P)H) small subunit	Nitrite reductase (NAD(P)H) small subunit	1820772	1821095	-	84.5968	70.2574	123.575	100.812	-0.269314	3.52998	0.727683	0.770853
cds1784	nasD	nirB; nitrite reductase (NADH) large subunit	nitrite reductase large subunit	Nitrite reductase large subunit	1821119	1823530	-	233.568	193.978	289.499	236.172	0.54364	9.16171	3.64361e-05	7.64359e-05
cds1785	nasC	nasA; assimilatory nitrate reductase catalytic subunit	nitrite reductase	Nitrite reductase	1823620	1825758	-	34.3653	28.5403	31.9689	26.08	0.2199	6.20166	0.150761	0.191569
cds1786	nasB	#N/A	NAD(P)/FAD-dependent oxidoreductase	Nitrate reductase	1825755	1828016	-	19.5461	16.233	9.27924	7.56996	-0.895987	5.29105	1.58458e-06	3.81034e-06
cds1787	nasA	NRT, narK, nrtP, nasA; MFS transporter, NNP family, nitrate/nitrite transporter	NarK/NasA family nitrate transporter	MFS transporter, NNP family, nitrate/nitrite transporter	1828186	1829388	+	16.6172	13.8005	0.922577	0.752633	-4.01798	3.61673	4.78068e-44	7.89447e-43
cds1788	gltB	gltD; glutamate synthase (NADPH/NADH) small chain	glutamate synthase subunit beta	Glutamate synthase subunit beta (EC 1.4.1.13)	1829452	1830936	-	1053.46	874.897	544.88	444.51	-0.745421	10.3505	2.05854e-08	5.7763e-08
cds1789	gltA_2	gltB; glutamate synthase (NADPH/NADH) large chain	glutamate synthase large subunit	Glutamate synthase large subunit	1830953	1835524	-	1349.11	1120.43	759.8	619.841	-0.624787	12.3309	8.93814e-06	2.0192e-05
cds1790	gltC	gltC; LysR family transcriptional regulator, transcription activator of glutamate synthase operon	LysR family transcriptional regulator	LysR family transcriptional regulator, transcription activator of glutamate synthase operon	1835678	1836580	+	815.033	676.882	945.545	771.37	-0.609015	9.1243	8.25461e-05	0.000166881
cds1791	putative ABC transporter ATP-binding protein	ABCB-BAC; ATP-binding cassette, subfamily B, bacterial	ABC transporter ATP-binding protein	Multidrug ABC transporter ATP-binding protein	1836675	1838408	+	23.461	19.4843	11.4715	9.3584	-0.776838	5.03683	8.71523e-06	1.97482e-05
cds1792	putative ABC transporter ATP-binding protein	ABCB-BAC; ATP-binding cassette, subfamily B, bacterial	ABC transporter ATP-binding protein	ABC transporter	1838405	1840234	+	43.381	36.0278	26.4513	21.5788	-0.467165	6.03044	0.00597391	0.00968911
cds1793	bmrR_2	#N/A	MerR family DNA-binding transcriptional regulator	DNA-binding transcriptional regulator, MerR family	1840294	1841115	-	6.28751	5.22176	7.62257	6.21845	0.558779	2.79234	0.016425	0.0249484
cds1794	hypothetical protein	#N/A	N-acetyltransferase	Gcn5-related n-acetyltransferase	1841204	1841773	+	6.10532	5.07045	2.53005	2.064	-0.951017	1.38908	0.0040919	0.00679166
cds1795	proA_2	proA; glutamate-5-semialdehyde dehydrogenase	glutamate-5-semialdehyde dehydrogenase	Gamma-glutamyl phosphate reductase (GPR) (EC 1.2.1.41) (Glutamate-5-semialdehyde dehydrogenase) (Glutamyl-gamma-semialdehyde dehydrogenase) (GSA dehydrogenase)	1841955	1843223	-	20.2175	16.7905	18.3713	14.9872	0.0438849	4.90055	0.808201	0.842751
cds1796	proB_2	proB; glutamate 5-kinase	glutamate 5-kinase	Glutamate 5-kinase (EC 2.7.2.11) (Gamma-glutamyl kinase) (GK)	1843242	1844360	-	4.75319	3.94751	17.7719	14.4982	2.17449	3.80785	1.81084e-27	1.62845e-26
cds1797	proC_2	proC; pyrroline-5-carboxylate reductase	pyrroline-5-carboxylate reductase	Pyrroline-5-carboxylate reductase (p5C reductase) (p5CR) (EC 1.5.1.2) (PCA reductase)	1844388	1845185	-	4.56753	3.79332	8.62626	7.03725	1.03395	2.8899	8.65158e-06	1.96158e-05
cds1798	yjiB_1	#N/A	cytochrome P450	Cytochrome P450	1845657	1846853	+	44.7837	37.1927	74.666	60.9121	0.977567	6.12069	2.90591e-08	8.05111e-08
cds1799	ynfE	#N/A	molybdopterin oxidoreductase family protein	Anaerobic selenocysteine-containing dehydrogenase	1846971	1849010	+	82.0867	68.1727	41.9483	34.2212	-0.743164	7.04879	1.12356e-05	2.50484e-05
cds1800	xynA	E3.2.1.8, xynA; endo-1,4-beta-xylanase	endo-1,4-beta-xylanase A	Endo-1,4-beta-xylanase (EC 3.2.1.8)	1849057	1849743	-	116.661	96.8869	614.7	501.469	2.57988	8.17235	1.69651e-56	4.45872e-55
cds1801	xylB_2	xylB, XYLB; xylulokinase	xylulokinase	Xylulose kinase (Xylulokinase) (EC 2.7.1.17)	1849838	1851331	-	1.91964	1.59426	4.04001	3.29582	1.39362	2.87853	4.31169e-09	1.28833e-08
cds1802	xylA	xylA; xylose isomerase	xylose isomerase	Xylose isomerase (EC 5.3.1.5)	1851365	1852702	-	0.811932	0.674307	1.61962	1.32128	1.32963	1.91	0.000222956	0.00043337
cds1803	nagC	#N/A	ROK family transcriptional regulator	XylR family transcriptional regulator	1852916	1854076	+	44.6225	37.0589	23.3536	19.0517	-0.696563	5.34452	0.000125734	0.000249994
cds1804	xynB	xynB; xylan 1,4-beta-xylosidase	glycoside hydrolase family 43 protein	Glycoside hydrolase 43 family protein	1854123	1855730	-	17.9	14.8659	10.9095	8.89987	-0.454274	4.75195	0.00837552	0.0132615
cds1805	uidB	TC.GPH; glycoside/pentoside/hexuronide:cation symporter, GPH family	MFS transporter	MFS transporter	1855755	1857146	-	12.1904	10.1241	20.2992	16.5599	0.995763	4.66872	2.94973e-09	8.93539e-09
cds1806	csaA	tRNA-binding protein	tRNA-binding protein	tRNA-binding protein	1857656	1857988	-	347.843	288.883	196.26	160.107	-0.567901	6.7365	0.00133014	0.00237516
cds1807	hypothetical protein	#N/A	hypothetical protein	Uncharacterized protein	1858253	1858732	+	174.535	144.95	114.126	93.1032	-0.415845	6.18221	0.00831871	0.0131828
cds1808	hypothetical protein	#N/A	hypothetical protein	Uncharacterized protein	1858729	1860354	-	27.5462	22.877	21.5064	17.5448	-0.134678	5.68763	0.405793	0.466262
cds1809	hypothetical protein	#N/A	DUF4166 domain-containing protein	Uncharacterized protein	1860347	1860952	-	120.129	99.7669	20.8374	16.999	-2.39785	5.54826	3.27543e-20	2.00392e-19
cds1810	hypothetical protein	#N/A	hypothetical protein	Uncharacterized protein	1860915	1861796	-	175.019	145.353	39.0887	31.8884	-1.94655	7.00357	1.55752e-40	2.24427e-39
cds1811	hypothetical protein	#N/A	TetR/AcrR family transcriptional regulator	TetR/AcrR family transcriptional regulator	1861948	1862520	-	18.9661	15.7513	9.73364	7.94065	-0.856202	2.45348	0.000859806	0.00157063
cds1812	yflN	#N/A	MBL fold metallo-hydrolase	Beta-lactamase domain protein	1862524	1863243	-	37.2728	30.955	34.125	27.839	0.186777	4.26031	0.371407	0.433289
cds1813	hypothetical protein	#N/A	AraC family transcriptional regulator	Dna-binding protein	1863282	1863758	-	43.6369	36.2403	7.28942	5.94667	-2.58746	2.87201	2.21054e-24	1.67677e-23
cds1814	hypothetical protein	#N/A	YafY family transcriptional regulator	Transcriptional regulator	1863813	1864736	-	5.7566	4.78084	11.293	9.21274	1.39794	3.084	1.16444e-10	3.92918e-10
cds1815	hypothetical protein	#N/A	hypothetical protein	Mother cell-specific membrane sporulation protein	1864855	1865379	+	9.34363	7.75986	34.6154	28.2391	2.23679	3.7815	3.29927e-24	2.48745e-23
cds1816	czrA	czrA; ArsR family transcriptional regulator, zinc-responsive transcriptional repressor	ArsR family transcriptional regulator	Transcriptional regulator, ArsR family	1865415	1865744	-	74.0289	61.4808	190.773	155.631	1.63838	5.51814	3.33507e-19	1.92372e-18
cds1817	puuP	#N/A	APC family permease	Putrescine importer PuuP	1865932	1867257	+	24.4753	20.3267	18.2954	14.9252	-0.0767863	5.36032	0.671467	0.718645
cds1818	hypothetical protein	#N/A	lysozyme family protein	Lysozyme family protein (Membrane protein)	1867355	1868017	+	177.876	147.726	253.811	207.058	0.741022	7.2951	1.87704e-06	4.48183e-06
cds1819	prpB	prpB; methylisocitrate lyase	methylisocitrate lyase	Methylisocitrate lyase (EC 4.1.3.30)	1868052	1868969	-	2072.62	1721.31	1194.5	974.469	-0.537032	10.5016	4.37825e-05	9.12828e-05
cds1820	prpD	prpD; 2-methylcitrate dehydratase	bifunctional 2-methylcitrate dehydratase/aconitate hydratase	2-methylcitrate dehydratase	1868983	1870419	-	2213.17	1838.03	1361.73	1110.89	-0.390326	11.3135	0.0011706	0.00210235
cds1821	mmgD_2	CS, gltA; citrate synthase	citrate synthase	Citrate synthase	1870422	1871564	-	2079.05	1726.65	4741.08	3867.75	1.45682	12.2832	7.86932e-29	7.43502e-28
cds1822	hypothetical protein	putative membrane protein	DUF420 domain-containing protein	Uncharacterized protein	1871732	1872271	-	98.0071	81.3946	32.9282	26.8626	-1.2786	4.87921	7.47457e-12	2.7923e-11
cds1823	hypothetical protein	#N/A	hypothetical protein	Uncharacterized protein	1872476	1872982	+	7.24106	6.01368	22.6406	18.4701	1.61587	2.71841	0.00518873	0.00846714
cds1824	hypothetical protein	#N/A	hypothetical protein	Uncharacterized protein	1872967	1873137	+	3.21122	2.66691	2.5804	2.10508	-4.68827	-0.465022	0.0385375	0.0550832
cds1825	yocH_2	#N/A	LysM peptidoglycan-binding domain-containing protein	Peptidoglycan-binding protein	1873134	1873925	-	273.523	227.16	174.658	142.485	-0.06955	7.45089	0.78733	0.823519
cds1826	recQ_1	recQ; ATP-dependent DNA helicase RecQ	DNA helicase RecQ	ATP-dependent DNA helicase RecQ	1874182	1875963	-	10.9432	9.08827	18.4454	15.0477	1.13329	5.01623	1.84706e-09	5.6969e-09
cds1827	yocK_2	#N/A	general stress protein	General stress protein	1876418	1876918	-	5046	4190.69	2431.37	1983.5	-0.942599	11.0021	4.71115e-10	1.52357e-09
cds1828	yhfK	#N/A	SDR family NAD(P)-dependent oxidoreductase	Uncharacterized conserved protein YbjT, contains NAD(P)-binding and DUF2867 domains	1877008	1877655	-	2606.03	2164.3	2884.02	2352.77	0.382224	10.7787	0.0104485	0.0163359
cds1829	hypothetical protein	#N/A	yozO	YozO	1877833	1878195	-	140.244	116.472	37.7247	30.7755	-1.29393	5.62516	8.74175e-12	3.23332e-11
cds1830	hypothetical protein	#N/A	hypothetical protein	Uncharacterized protein	1878452	1878589	-	176.948	146.955	436.424	356.032	3.27275	4.43279	0.000592833	0.00109799
cds1831	hypothetical protein	#N/A	hypothetical protein	Uncharacterized protein	1878639	1878851	-	142.986	118.749	251.834	205.444	1.46914	3.44807	0.0413384	0.0588835
cds1832	styD	ALDH; aldehyde dehydrogenase (NAD+)	aldehyde dehydrogenase family protein	Aldehyde dehydrogenase family protein (Betaine-aldehyde dehydrogenase)	1879061	1880545	+	6761.66	5615.54	912.438	744.361	-2.56399	12.4036	5.02987e-60	1.50172e-58
cds1833	sqhC	sqhC; sporulenol synthase	squalene--hopene cyclase	Squalene-hopene cyclase	1880646	1882523	+	15.0986	12.5393	11.6253	9.48383	-0.207639	5.89284	0.239333	0.292562
cds1834	sodA_1	SOD2; superoxide dismutase, Fe-Mn family	superoxide dismutase	Superoxide dismutase	1882516	1883337	+	35.1592	29.1996	16.4723	13.438	-1.03942	5.11342	4.32493e-08	1.18246e-07
cds1835	panS	TC.BASS; bile acid:Na+ symporter, BASS family	bile acid:sodium symporter family protein	Sodium-dependent transporter	1883490	1884440	+	8.54547	7.09698	13.5574	11.06	0.990136	3.86678	1.41771e-06	3.42896e-06
cds1836	odhB	DLST, sucB; 2-oxoglutarate dehydrogenase E2 component (dihydrolipoamide succinyltransferase)	dihydrolipoyllysine-residue succinyltransferase	Dihydrolipoyllysine-residue succinyltransferase component of 2-oxoglutarate dehydrogenase complex (EC 2.3.1.61) (2-oxoglutarate dehydrogenase complex component E2)	1884472	1885728	-	943.188	783.315	3743.53	3053.95	2.27337	11.5223	8.06216e-58	2.22874e-56
cds1837	odhA	OGDH, sucA; 2-oxoglutarate dehydrogenase E1 component	2-oxoglutarate dehydrogenase E1 component	2-oxoglutarate dehydrogenase E1 component (EC 1.2.4.2) (Alpha-ketoglutarate dehydrogenase)	1885743	1888577	-	1113.38	924.656	4497.13	3668.74	2.21839	12.9204	1.42025e-65	5.04798e-64
cds1838	hypothetical protein	#N/A	VWA domain-containing protein	VWA domain-containing protein	1888802	1890718	-	43.8603	36.4258	63.789	52.0387	0.769732	6.65418	1.05296e-06	2.57009e-06
cds1839	nirQ	#N/A	MoxR family ATPase	Uncharacterized protein	1890730	1891608	-	58.098	48.2502	120.219	98.0739	1.3453	6.13046	8.37362e-16	4.05322e-15
cds1840	yojM	SOD1; superoxide dismutase, Cu-Zn family	superoxide dismutase family protein	Superoxide dismutase family protein	1891698	1892276	-	63.7272	52.9253	296.463	241.853	2.49645	6.32283	1.67764e-45	2.88522e-44
cds1841	cwlS	cwlS; peptidoglycan DL-endopeptidase CwlS	peptidoglycan endopeptidase	D-gamma-glutamyl-meso-diaminopimelic acid endopeptidase	1892354	1893685	-	606.091	503.357	926.872	756.137	0.834993	9.97515	6.04153e-08	1.63621e-07
cds1842	cdaS	#N/A	hypothetical protein	Diadenylate cyclase (DAC) (EC 2.7.7.85) (Cyclic-di-AMP synthase) (c-di-AMP synthase)	1894090	1894716	-	20.2586	16.8247	62.5722	51.046	1.79659	5.07172	1.54341e-24	1.18763e-23
cds1843	hypothetical protein	#N/A	hypothetical protein	Uncharacterized protein	1894798	1894923	+	1.18985	0.988167	1.78244	1.4541	#N/A	#N/A	#N/A	#N/A
cds1844	norM	TC.MATE, SLC47A, norM, mdtK, dinF; multidrug resistance protein, MATE family	MATE family efflux transporter	Multidrug resistance protein, MATE family	1894980	1896350	+	8.71463	7.23747	1.0098	0.823792	-2.89098	4.00485	9.3407e-24	6.91656e-23
cds1845	bshB2	bshB2; N-acetylglucosamine malate deacetylase 2	bacillithiol biosynthesis deacetylase BshB2	Bacillithiol biosynthesis deacetylase BshB2	1896372	1897037	-	156.78	130.205	123.93	101.102	0.0970865	6.41593	0.529038	0.587435
cds1846	hypothetical protein	#N/A	DUF1806 domain-containing protein	DUF1806 domain-containing protein	1897055	1897405	-	295.512	245.422	194.187	158.416	-0.0487036	6.27636	0.853453	0.881319
cds1847	hypothetical protein	#N/A	hypothetical protein	Uncharacterized protein	1897402	1897683	-	173.07	143.734	167.813	136.901	0.536472	5.55766	0.00381795	0.00637235
cds1848	hypothetical protein	rarD; chloramphenicol-sensitive protein RarD	transporter	Transporter	1897762	1898664	-	28.7976	23.9163	18.067	14.7389	-0.587948	4.25491	0.00291139	0.00494552
cds1849	gerT	#N/A	spore coat protein	Spore coat protein	1898760	1899233	+	77.6883	64.5199	321.437	262.227	2.31922	7.63157	5.23257e-44	8.60261e-43
cds1850	hypothetical protein	#N/A	hypothetical protein	Uncharacterized protein	1899274	1899492	-	149.593	124.237	247.565	201.962	1.35135	5.86866	8.12414e-12	3.01385e-11
cds1851	yodB_1	#N/A	transcriptional repressor	Transcriptional repressor	1899568	1899900	-	155.656	129.272	39.9164	32.5636	-1.67188	4.94947	7.14726e-20	4.26777e-19
cds1852	yodC_1	#N/A	nitroreductase family protein	Nitroreductase	1900042	1900659	+	107.929	89.6345	96.4834	78.7106	0.0649728	6.34966	0.715153	0.759303
cds1853	hypothetical protein	#N/A	DUF3311 domain-containing protein	Membrane protein	1900897	1901115	+	35.9442	29.8515	61.5634	50.223	0.27186	3.45858	0.81932	0.85149
cds1854	yodF	TC.SSS; solute:Na+ symporter, SSS family	symporter	Symporter	1901100	1902593	+	36.9559	30.6917	26.518	21.6332	-0.55807	5.7387	0.00187564	0.00327251
cds1855	ctpA	E3.4.21.102, prc, ctpA; carboxyl-terminal processing protease	PDZ domain-containing protein	Peptidase S41	1902839	1904224	-	231.669	192.4	232.047	189.302	0.236577	8.23572	0.128926	0.166143
cds1856	rebM	#N/A	class I SAM-dependent methyltransferase	Ubiquinone/menaquinone biosynthesis C-methylase UbiE	1904376	1905074	+	51.4081	42.6943	100.329	81.8474	1.33625	6.39947	1.53122e-18	8.56748e-18
cds1857	hypothetical protein	#N/A	hypothetical protein	Uncharacterized protein	1905167	1905472	+	508.453	422.268	33.4121	27.2574	-3.80152	7.41604	7.3853e-45	1.24153e-43
cds1858	hypothetical protein	putative transposase	Transposase InsO and inactivated derivatives	Transposase InsO and inactivated derivatives	1905498	1906313	-	61.8182	51.3398	93.0686	75.9248	1.97849	0.196445	0.00102305	0.00185612
cds1859	hypothetical protein	#N/A	Transposase and inactivated derivatives	Transposase and inactivated derivatives	1906340	1906849	-	29.5597	24.5492	61.5773	50.2344	#N/A	#N/A	#N/A	#N/A
cds1860	yodJ_2	vanY; zinc D-Ala-D-Ala carboxypeptidase	D-alanyl-D-alanine carboxypeptidase family protein	Peptidase M15	1906928	1907758	-	83.2682	69.154	145.212	118.463	1.08205	6.74247	2.61691e-10	8.59711e-10
cds1861	deoD	deoD; purine-nucleoside phosphorylase	purine-nucleoside phosphorylase	Purine-nucleoside phosphorylase	1907827	1908522	-	128.43	106.66	31.0284	25.3128	-1.85534	5.73806	1.45414e-22	1.01059e-21
cds1862	hypothetical protein	#N/A	hypothetical protein	Uncharacterized protein	1908633	1908950	-	2075.85	1723.98	1650.62	1346.56	-0.110042	9.13927	0.436941	0.497608
cds1863	hypothetical protein	bcrC; undecaprenyl-diphosphatase	phosphatase PAP2 family protein	Phosphatase PAP2 family protein	1909005	1909622	-	23.2997	19.3503	17.1151	13.9624	-0.221007	4.35197	0.277132	0.333954
cds1864	hypothetical protein	#N/A	YozD family protein	YozD family protein	1909665	1909835	-	11.8079	9.80639	9.01146	7.3515	-0.529941	3.22321	0.104965	0.139097
cds1865	hypothetical protein	#N/A	hypothetical protein	Uncharacterized protein	1910086	1910766	-	68.1471	56.596	60.9547	49.7265	0.0678698	7.3308	0.696585	0.742843
cds1866	hypothetical protein	#N/A	YozE family protein	UPF0346 protein B2I20_03465	1910914	1911138	-	222.818	185.049	133.486	108.897	-0.0838234	5.63101	0.699687	0.745427
cds1867	hypothetical protein	#N/A	YokU family protein	Uncharacterized protein, YokU family	1911218	1911499	-	374.547	311.06	444.426	362.56	0.344364	6.17742	0.650903	0.699445
cds1868	kamA	kamA; lysine 2,3-aminomutase	lysine 2,3-aminomutase	Lysine 2,3-aminomutase	1911502	1912902	-	210.29	174.645	743.73	606.73	2.1869	9.49918	1.21506e-63	4.12236e-62
cds1869	rocR_1	rocR; arginine utilization regulatory protein	sigma-54-dependent Fis family transcriptional regulator	Arginine utilization regulatory protein	1913019	1914395	-	203.097	168.671	177.888	145.12	0.022352	8.08949	0.888377	0.91008
cds1870	spsA_1	cgeD; spore maturation protein CgeD	glycosyltransferase family 2 protein	Spore maturation protein CgeD	1914551	1915840	-	116.993	97.1621	40.9774	33.4291	-1.21905	8.38775	4.35122e-15	1.98761e-14
cds1871	hypothetical protein	cgeC; spore maturation protein CgeC	hypothetical protein	Spore maturation protein	1915865	1916185	-	370.645	307.82	71.4001	58.2478	-2.13773	7.45257	1.58669e-45	2.74145e-44
cds1872	hypothetical protein	cgeA; spore maturation protein CgeA	hypothetical protein	Uncharacterized protein	1916394	1916795	+	588.872	489.056	270.981	221.065	-0.856231	8.31395	3.78322e-11	1.33576e-10
cds1873	hypothetical protein	cgeB; spore maturation protein CgeB	spore maturation protein	Spore maturation protein	1916811	1917773	+	115.79	96.163	179.088	146.099	1.34463	7.39652	2.15809e-20	1.33344e-19
cds1874	neuA	#N/A	N-acylneuraminate cytidylyltransferase	Acylneuraminate cytidylyltransferase	1917802	1918524	-	107.468	89.2516	43.7688	35.7064	-1.12264	8.33697	9.64207e-12	3.54175e-11
cds1875	pseB	#N/A	polysaccharide biosynthesis protein	Polysaccharide biosynthesis protein	1918778	1919806	+	62.8867	52.2272	32.7129	26.687	-0.719986	7.79842	2.00483e-05	4.35254e-05
cds1876	msrB	msrB; peptide-methionine (R)-S-oxide reductase	peptide-methionine (R)-S-oxide reductase	Peptide methionine sulfoxide reductase MsrB (EC 1.8.4.12) (Peptide-methionine (R)-S-oxide reductase)	1919860	1920291	-	0.157299	0.130637	0.156005	0.127268	-0.332052	5.472	0.107477	0.142084
cds1877	msrA	msrA; peptide-methionine (S)-S-oxide reductase	peptide-methionine (S)-S-oxide reductase	Peptide methionine sulfoxide reductase MsrA (Protein-methionine-S-oxide reductase) (EC 1.8.4.11) (Peptide-methionine (S)-S-oxide reductase) (Peptide Met(O) reductase)	1920291	1920824	-	283.625	235.55	269.225	219.632	0.143008	7.17106	0.364877	0.426738
cds1878	yusO_3	#N/A	MarR family transcriptional regulator	MarR family transcriptional regulator	1920963	1921394	+	620.948	515.696	668.454	545.321	0.387562	7.52711	0.00600826	0.00973212
cds1879	hypothetical protein	#N/A	hypothetical protein	DNA alkylation repair protein	1921447	1921707	+	573.621	476.391	594.159	484.711	0.665398	6.12872	0.398136	0.459018
cds1880	hypothetical protein	#N/A	DUF4397 domain-containing protein	Uncharacterized protein	1921825	1922493	+	35.998	29.8962	47.4463	38.7064	0.608909	7.13827	0.00071023	0.00130506
cds1881	hypothetical protein	#N/A	hypothetical protein	Uncharacterized protein	1922682	1922879	-	52.6509	43.7264	30.6275	24.9857	-0.254223	1.06267	0.801023	0.836201
cds1882	hypothetical protein	#N/A	DUF2140 domain-containing protein	Uncharacterized protein	1922904	1923470	-	222.507	184.791	281.691	229.802	0.623829	6.86235	4.0317e-05	8.42458e-05
cds1883	lipC_2	#N/A	hypothetical protein	Uncharacterized protein	1923480	1924241	-	196.502	163.194	278.512	227.208	0.942425	7.29192	1.05938e-06	2.58406e-06
cds1884	ypmQ	SCO1_2; protein SCO1/2	photosynthetic protein synthase I	Cytochrome c oxidase assembly protein	1924311	1924901	-	175.66	145.885	107.687	87.8506	-0.400657	5.71644	0.013255	0.0204751
cds1885	DegV domain-containing protein	#N/A	DegV family protein	DegV family protein	1924924	1925766	-	531.138	441.108	1179.96	962.605	1.41996	9.14479	7.62253e-24	5.6781e-23
cds1886	hypothetical protein	#N/A	DUF2535 domain-containing protein	DUF2535 domain-containing protein	1925954	1926205	-	321.806	267.259	391.926	319.731	0.855634	6.37121	0.008286	0.0131365
cds1887	ilvA	E4.3.1.19, ilvA, tdcB; threonine dehydratase	threonine dehydratase	L-threonine dehydratase (EC 4.3.1.19) (Threonine deaminase)	1926242	1927510	-	398.469	330.927	194.174	158.406	-0.753922	8.54113	1.76673e-08	4.98748e-08
cds1888	vnfA	#N/A	Fis family transcriptional regulator	Fis family transcriptional regulator	1927691	1928659	+	472.721	392.593	376.876	307.454	-0.0565637	8.71097	0.674086	0.720827
cds1889	hypothetical protein	hlyIII; hemolysin III	hemolysin D	Hemolysin III	1928673	1929308	+	177.26	147.214	82.1963	67.0553	-0.786719	6.07469	7.89728e-07	1.94796e-06
cds1890	hypothetical protein	plsC; 1-acyl-sn-glycerol-3-phosphate acyltransferase	1-acyl-sn-glycerol-3-phosphate acyltransferase	1-acyl-sn-glycerol-3-phosphate acyltransferase	1929347	1929970	-	135.745	112.736	58.7851	47.9565	-0.913208	5.60765	2.07626e-05	4.49454e-05
cds1891	dfrA	DHFR, folA; dihydrofolate reductase	type 3 dihydrofolate reductase	Dihydrofolate reductase (EC 1.5.1.3)	1929990	1930478	-	280.274	232.767	165.358	134.898	-0.50168	6.52303	0.0019689	0.00341984
cds1892	thyA2	thyA, TYMS; thymidylate synthase	thymidylate synthase	Thymidylate synthase (TS) (TSase) (EC 2.1.1.45)	1930475	1931269	-	90.9253	75.5132	195.993	159.89	1.47333	6.79143	1.5646e-20	9.73184e-20
cds1893	hypothetical protein	pgpA; phosphatidylglycerophosphatase A	phosphatidylglycerophosphatase a	Phosphatidylglycerophosphatase a (EC 3.1.3.27)	1931384	1931911	-	694.383	576.683	210.442	171.677	-2.21077	7.09393	1.73414e-51	3.80694e-50
cds1894	hypothetical protein	#N/A	hypothetical protein	Uncharacterized protein	1931930	1932547	-	940.535	781.112	837.509	683.235	0.0964353	9.11434	0.495867	0.556564
cds1895	rsmJ	#N/A	hypothetical protein	Uncharacterized protein	1932814	1933611	-	53.2208	44.1997	30.2897	24.7102	-0.61288	5.02416	0.000527009	0.00098389
cds1896	hypothetical protein	#N/A	BrxA/BrxB family bacilliredoxin	Putative bacilliredoxin, YphP/YqiW family	1933677	1934111	-	184.175	152.957	40.9409	33.3994	-1.86128	5.56691	1.01091e-18	5.69895e-18
cds1897	ilvD	ilvD; dihydroxy-acid dehydratase	dihydroxy-acid dehydratase	Dihydroxy-acid dehydratase (DAD) (EC 4.2.1.9)	1934193	1935869	-	148.646	123.45	402.079	328.014	1.84437	8.84883	1.25956e-31	1.37447e-30
cds1898	hypothetical protein	#N/A	virulence factor	HEAT repeat-containing protein	1936180	1937319	-	75.7889	62.9425	81.8092	66.7395	0.350621	6.57075	0.0368439	0.0528242
cds1899	hypothetical protein	uncharacterized protein	HD domain-containing protein	Phosphohydrolase	1937350	1937973	-	94.9846	78.8844	38.1424	31.1163	-1.23607	4.87648	2.07635e-15	9.784e-15
cds1900	gpx1	gpx; glutathione peroxidase	glutathione peroxidase	Glutathione peroxidase	1937976	1938458	-	169.861	141.069	141.886	115.75	0.0553553	6.01636	0.865394	0.891922
cds1901	fhs	fhs; formate--tetrahydrofolate ligase	formate--tetrahydrofolate ligase	Formate--tetrahydrofolate ligase	1938533	1940215	-	41.772	34.6915	22.1216	18.0467	-0.668191	5.73655	3.92643e-05	8.20921e-05
cds1902	metA	metA; homoserine O-succinyltransferase	homoserine O-succinyltransferase	Homoserine O-acetyltransferase (HAT) (EC 2.3.1.31) (Homoserine transacetylase) (HTA)	1940354	1941262	+	175.027	145.359	128.226	104.606	-0.219134	7.05221	0.189359	0.235485
cds1903	ugtP	ugtP; processive 1,2-diacylglycerol beta-glucosyltransferase	diglucosyl diacylglycerol synthase	Processive diacylglycerol beta-glucosyltransferase (EC 2.4.1.315) (Beta-diglucosyldiacylglycerol synthase) (Beta-DGS) (DGlcDAG synthase) (Glc2-DAG synthase) (Beta-gentiobiosyldiacylglycerol synthase) (Beta-monoglucosyldiacylglycerol synthase) (Beta-MGS) (MGlcDAG synthase) (Beta-triglucosyldiacylglycerol synthase) (TGlcDAG synthase) (Diglucosyl diacylglycerol synthase (1,6-linking)) (Glucosyl-beta…	1941491	1942642	+	287.058	238.401	159.434	130.066	-0.629455	8.0467	7.55584e-05	0.000153586
cds1904	hypothetical protein	#N/A	AIM24 family protein	AIM24 family protein	1942678	1943379	-	43.5744	36.1884	17.1488	13.9899	-1.01216	4.99602	1.85671e-07	4.82537e-07
cds1905	cspD	cspA; cold shock protein (beta-ribbon, CspA family)	cold-shock protein	Conserved domain protein	1943646	1943846	+	500.675	415.809	494.94	403.769	0.315469	7.03937	0.0526254	0.0738061
cds1906	degR	#N/A	hypothetical protein	Regulatory protein	1943898	1944080	-	263.509	218.844	89.8437	73.294	-0.21838	4.96114	0.467648	0.529028
cds1907	hypothetical protein	#N/A	zinc-finger domain-containing protein	Zinc-finger domain-containing protein	1944252	1944434	-	130.823	108.648	169.191	138.025	1.33698	4.11806	0.12822	0.165509
cds1908	rnhA_2	rnhA, RNASEH1; ribonuclease HI	hypothetical protein	Uncharacterized protein	1944436	1945107	-	94.7206	78.6651	99.3871	81.0794	0.16752	5.7798	0.307523	0.367022
cds1909	yhhQ	uncharacterized protein	hypothetical protein	Uncharacterized protein	1945202	1945891	+	64.5186	53.5825	16.4695	13.4357	-1.54133	4.50764	8.24449e-15	3.71599e-14
cds1910	rnhA_3	rnhA, RNASEH1; ribonuclease HI	ribonuclease H	Ribonuclease H (Ribonuclease HI) (EC 3.1.26.4)	1945893	1946288	+	34.3178	28.5008	17.2998	14.1131	-0.266038	2.84788	0.5968	0.650865
cds1911	ypcP	#N/A	5'-3' exonuclease	5'-3' exonuclease	1946498	1947385	-	55.567	46.1482	37.4403	30.5436	-0.633913	5.98354	0.00057252	0.00106301
cds1912	hypothetical protein	#N/A	uncharacterized protein	Uncharacterized protein	1947492	1947602	-	126.112	104.736	70.5144	57.5252	1.4858	1.26575	0.112924	0.148145
cds1913	hypothetical protein	#N/A	DUF2533 domain-containing protein	DUF2533 domain-containing protein	1947660	1947923	-	356.402	295.991	713.238	581.855	1.42451	6.87116	2.99656e-05	6.3613e-05
cds1914	der_1	#N/A	hypothetical protein	Dynamin family protein	1947965	1951558	-	61.4755	51.0552	58.1517	47.4398	0.183515	7.91497	0.166463	0.209525
cds1915	hypothetical protein	bpsB, srsB; methyltransferase	hypothetical protein	Uncharacterized protein	1951863	1952372	-	0.240179	0.199468	0.081969	0.06687	-2.86396	2.39767	1.00404e-09	3.1701e-09
cds1916	Alpha-pyrone synthesis polyketide synthase-like Pks11	bpsA, srsA, pks11, pks10; alkylresorcinol/alkylpyrone synthase	chalcone synthase	15-methylpalmitoyl-4-hydroxy-2-pyrone synthase	1952372	1953469	-	8.58383	7.12885	9.28328	7.57325	0.353318	4.04681	0.111784	0.146997
cds1917	hypothetical protein	#N/A	GrpB family protein	GrpB domain, predicted nucleotidyltransferase, UPF0157 family	1953788	1954294	-	50.1516	41.6507	474.954	387.465	2.83424	7.302	1.33959e-58	3.84567e-57
cds1918	pgdA_3	#N/A	polysaccharide deacetylase	Polysaccharide deacetylase	1954902	1955756	+	2967	2464.09	1519.53	1239.62	-0.780429	11.3251	1.69591e-07	4.42288e-07
cds1919	pucK	pbuX; xanthine permease	purine permease	Purine permease	1955821	1957140	-	50.8818	42.2571	28.4309	23.1937	-0.539794	6.16651	0.00147349	0.00261238
cds1920	xpt	xpt; xanthine phosphoribosyltransferase	xanthine phosphoribosyltransferase	Xanthine phosphoribosyltransferase (XPRTase) (EC 2.4.2.22)	1957137	1957721	-	38.2927	31.802	19.87	16.2098	-0.755812	4.53432	4.11874e-05	8.60164e-05
cds1921	ypwA	E3.4.17.19; carboxypeptidase Taq	carboxypeptidase M32	Carboxypeptidase M32	1958281	1959786	-	56.7608	47.1397	18.1939	14.8425	-1.41156	5.79611	2.01941e-14	8.88731e-14
cds1922	dinG_1	dinG; ATP-dependent DNA helicase DinG	ATP-dependent DNA helicase	ATP-dependent DNA helicase DinG	1959914	1961851	-	209.933	174.349	32.2707	26.3263	-2.46695	7.82327	1.76353e-48	3.39253e-47
cds1923	hypothetical protein	#N/A	hypothetical protein	Uncharacterized protein	1961927	1962124	-	16.7547	13.9147	3.56404	2.90753	-1.71633	2.75385	0.00148983	0.0026401
cds1924	rlmL	ypsC; putative N6-adenine-specific DNA methylase	class I SAM-dependent RNA methyltransferase	Methylase with rna interaction domain protein	1962230	1963384	-	78.2864	65.0166	86.4896	70.5577	0.293612	6.73474	0.0957396	0.127927
cds1925	gpsB	#N/A	cell cycle protein gpsb	Cell cycle protein GpsB (Guiding PBP1-shuttling protein)	1963935	1964240	-	515.275	427.934	639.764	521.915	-0.355134	8.11939	0.0168525	0.025556
cds1926	hypothetical protein	#N/A	Uncharacterized protein family	UPF0398 protein C883_2500	1964316	1964858	-	87.2729	72.4798	17.3275	14.1357	-1.89527	4.71188	4.05575e-25	3.24113e-24
cds1927	hypothetical protein	cotD; spore coat protein D	spore coat protein	Spore coat protein	1964908	1965144	-	432.62	359.289	7452.33	6079.57	4.61868	10.1255	7.41996e-122	8.14449e-120
cds1928	hypothetical protein	#N/A	Uncharacterised protein	Uncharacterized protein	1965227	1965322	-	161.995	134.536	383.618	312.953	1.56077	1.80655	0.0649596	0.0898219
cds1929	hypothetical protein	yprB; uncharacterized protein	hypothetical protein	Uncharacterized protein	1965459	1966706	-	61.1791	50.8091	94.2975	76.9274	0.88787	6.76302	2.57179e-08	7.16263e-08
cds1930	crhR	DEAD/DEAH box helicase domain-containing protein	DUF1998 domain-containing protein	ATP-dependent helicase	1966730	1968976	-	41.9511	34.8402	65.006	53.0315	0.875344	7.02964	4.69904e-09	1.39624e-08
cds1931	putative oxidoreductase	#N/A	NADH-dependent flavin oxidoreductase	NADH-dependent flavin oxidoreductase	1969128	1970255	+	108.567	90.1647	52.0152	42.4337	-0.825457	6.38523	2.89993e-06	6.8281e-06
cds1932	crr	PTS-Glc-EIIA, crr; PTS system, sugar-specific IIA component	PTS glucose transporter subunit IIA	PTS glucose transporter subunit IIA	1970307	1970813	-	113.123	93.9486	102.924	83.9645	-0.00140662	6.18308	0.997016	1
cds1933	hypothetical protein	#N/A	sporulation protein	Sporulation protein	1970982	1971401	+	181.082	150.388	2820.21	2300.71	4.22797	9.22086	6.87221e-130	8.54902e-128
cds1934	hypothetical protein	#N/A	hypothetical protein	Spore coat protein	1971423	1971875	-	49.2278	40.8835	197.364	161.008	2.29103	7.00543	1.68832e-36	2.18021e-35
cds1935	hypothetical protein	#N/A	DUF1798 domain-containing protein	DUF1798 domain-containing protein	1971984	1972355	-	39.3105	32.6473	128.927	105.178	2.20277	4.69307	1.33841e-11	4.87789e-11
cds1936	hypothetical protein	#N/A	hypothetical protein	Uncharacterized protein	1972414	1972650	-	73.5622	61.0932	199.835	163.024	2.02607	5.17158	0.000205579	0.000401266
cds1937	hypothetical protein	#N/A	hypothetical protein	Spore protein	1972844	1972948	+	30.2311	25.1069	3.87131	3.15819	-0.642263	2.58484	0.0536095	0.0750734
cds1938	hypothetical protein	#N/A	DUF2515 domain-containing protein	Uncharacterized protein	1972972	1973928	-	35.7569	29.696	10.9881	8.96402	-1.5304	4.78324	2.16901e-12	8.41448e-12
cds1939	recU	recU; recombination protein U	Holliday junction resolvase RecU	Holliday junction resolvase RecU (EC 3.1.22.-) (Recombination protein U homolog)	1973975	1974610	+	87.9976	73.0818	125.458	102.348	0.923808	6.23251	1.94439e-07	5.04623e-07
cds1940	ponA	mrcA; penicillin-binding protein 1A	peptidase	Peptidase	1974630	1977317	+	299.914	249.078	245.835	200.551	-0.0574966	9.62925	0.698921	0.744824
[truncated: 1,844 more rows]

## Sheet: ∆ScoC VS BA06 at 24 h
Gene ID	Gene Name	KEGG annotation	Nr annotation	Uniport annotation	Start	End	Strand	BA06		∆ScoC		∆ScoC VS BA06 at 24 h
[truncated: 3,785 more rows]

[truncated: 1 more sheets: ∆ScoC VS BA06 at 36 h]
